# Supplementary material for: Bundle sheath suberisation is required for C4 photosynthesis in a Setaria viridis mutant
Source: Commun Biol. 2021 Feb 26;4:254. doi: 10.1038/s42003-021-01772-4 (PMC7910553; doi:10.1038/s42003-021-01772-4)
Supplement: Supplementary file 6 — Supplementary Data [file 42003_2021_1772_MOESM6_ESM.xlsx]

## Sheet: Table 1
Table 1. Comparative analysis of different plant and leaf properties between Setaria viridis wildtype and mutant grown at 2% CO2 environment.
Parameter	Plant height		Tiller number		Shoot dry weight		Root dry weight		BS cell wall thickness		M cell wall thickness		Sb		Sm		Pit field area per M-BS cell interface area		Stomatal density		Stomatal index		CO2 assimilation rate		Stomatal conductance		Quantum yield		Ci/Ca		Delta 13C		Bundle sheath leakiness		Rubisco maximal activity		Rubisco sites		PEPC maximal activity		CA (rate constant)
Genotype	Wiltype	Mutant	Wiltype	Mutant	Wiltype	Mutant	Wiltype	Mutant	Wiltype	Mutant	Wiltype	Mutant	Wiltype	Mutant	Wiltype	Mutant	Wiltype	Mutant	Wiltype	Mutant	Wiltype	Mutant	Wiltype	Mutant	Wiltype	Mutant	Wiltype	Mutant	Wiltype	Mutant	Wiltype	Mutant	Wiltype	Mutant	Wiltype	Mutant	Wiltype	Mutant	Wiltype	Mutant	Wiltype	Mutant
1	68.551	59.275	12	6	11.26	5.62	3.89	0.55	0.236	0.212	0.131	0.309	1.30415	1.40317	10.8242	9.78417	15.8573	16.0832	117.857	158.929	21.4634	22.2222	26.1272	19.9285	0.15348	0.12098	0.04897	0.03681	0.30987	0.61495	3.78554	3.81487	0.30661	0.33864	22.2478	16.802	5.25733	5.45986	184.866	157.168	15.2193	11.2103
2	59.42	56.812	13	6	8.12	5.26	2.65	0.65	0.186	0.188	0.297	0.268	1.37342	1.34603	8.80692	11.8504	16.7849	16.138	106.25	142.857	19.7347	20.9974	28.8068	15.1106	0.16084	0.08931	0.04876	0.03659	0.40827	0.64421	3.19902	3.60037	0.2685	0.32772	22.5654	26.3502	5.81804	6.82319	167.786	213.879	13.5365	14.1057
3	60.58	67.971	13	11	7.62	8.32	1.24	1.35	0.285	0.216	0.255	0.241	1.2662	1.32498	11.6533	10.7499	14.8521	16.0243	117.857	132.143	18.2573	20.1087	30.3722	18.4429	0.16099	0.12351	0.04764	0.04066	0.32634	0.43953	3.48654	4.46806	0.276	0.3817	17.284	20.83	5.36047	6.11527	166.926	157.835	11.3836	8.68615
4	56.522	59.565	10	6	7.38	5.9	2.16	0.81	0.232	0.198	0.169	0.25	1.28642	1.18062	10.6767	8.86768	15.2451	15.5356	117.857	142.857	20.2765	20.9424	35.484	20.1281	0.22029	0.12845	0.05302	0.03757	0.43906	0.5886	3.51125	4.75944	0.3016	0.39634	19.9214	23.0543	5.13919	5.53956	148.254	208.308	10.2205	10.9134
5	63.478	50	14	8	9.72	7.29	5.17	1.6	0.193	0.14	0.111	0.193	1.24999	1.31733	11.2471	9.45935	16.5207	16.6708	116.964	131.25	20.8599	19.8649							0.46219	0.51883	3.94287	2.98425	0.33924	0.27441
6		58.551		7		6.81		0.98	0.125	0.228	0.176	0.137	1.26953	1.43242	10.9054	9.51067	17.4589	16.7069	131.25	143.75	21.1816	20.3798							0.51501	0.5218	3.12195	3.56217	0.28355	0.31566
7									0.199	0.178	0.181	0.136	1.41827	1.42113	11.372	9.1023	18.1892	17.3173	125.893	129.464	21.5267	20.0831							0.40978	0.33897	3.83125	4.46377	0.32559	0.38541
8									0.211	0.167	0.178	0.072	1.45467	1.40131	11.5264	11.6699	14.2557	15.4595	114.286	143.75	20.2532	20.882							0.44923	0.46163	3.48769	3.80157	0.30117	0.32795
9									0.202	0.137	0.282	0.154	1.27514	1.39911	10.3795	11.9492	13.7054	14.9331	107.143	139.286	19.5122	21.3992
10									0.225	0.144	0.137	0.336	1.18147	1.18243	10.5182	8.80564			124.107	137.5	20.6538	21.0959
11									0.18	0.155	0.241	0.309	1.43134	1.4344	10.0893	7.99358			123.214	126.786	20.4748	22.0497
12									0.212	0.152	0.155	0.348	1.338	1.32457	7.53728	7.63633			122.321	127.679	20.2065	21.0294
13									0.202	0.132	0.2	0.312	1.42004	1.3303	8.74773	7.88929			120.536	127.679	20.9302	22.3089
14									0.229	0.166	0.2	0.14	1.5932	1.5259	9.23356	8.27779			112.5	157.143	19.6568	20.8531
15									0.188	0.16	0.274	0.246	1.60132						93.75	153.571	16.4835	20.773
16									0.178	0.148	0.191	0.25	1.36652						133.929	129.464	19.7889	19.2563
17									0.187	0.146	0.158	0.258	1.34064						136.607	123.214	20.0262	19.4915
18									0.187	0.125	0.103	0.256							141.964	117.857	21.3423	19.214
19									0.213	0.153	0.222	0.361							143.75	118.75	20.5619	18.8119
20									0.182	0.156	0.181	0.28							141.964	126.786	20.8115	20.4611
21									0.215	0.165	0.182	0.246
22									0.245	0.148	0.147	0.161
23									0.212	0.209	0.219	0.173
24									0.214	0.181	0.203	0.281
25									0.326	0.143	0.266	0.31
26									0.175	0.155	0.266	0.311
27									0.179	0.187	0.202	0.11
28									0.14	0.137	0.388	0.142
29									0.205	0.174	0.187	0.096
30									0.229	0.158	0.196	0.17
31									0.194	0.185	0.171	0.139
32									0.326	0.205	0.175	0.17
33									0.285	0.178	0.168
34									0.247	0.138	0.205
35										0.15	0.349
36										0.25	0.28
37										0.203	0.35
38										0.186	0.174
39										0.204
40										0.218

## Sheet: Figure 2b
Figure 2b. Line graphs
Genotype	Wildtype	Mutant
Position along the leaf tissue	Intensity of NR fluorescence
0	50.8281	71
7.21567e-07	48.4147	70.5067
1.44313e-06	50.3819	69.4327
2.1647e-06	50.2066	71.2256
2.88627e-06	50.0084	72.1489
3.60784e-06	52.3937	70.5823
4.3294e-06	50.6143	70.8151
5.05097e-06	51.6095	71.8841
5.77254e-06	52	72.9581
6.4941e-06	54.3926	73.026
7.21567e-06	54.1906	73.6472
7.93724e-06	51.596	73.428
8.65881e-06	51.808	73.8237
9.38037e-06	55.2062	76.9032
1.01019e-05	56.7941	73.6173
1.08235e-05	56.981	75.6367
1.15451e-05	56.1765	74.0715
1.22666e-05	54.3817	71.6706
1.29882e-05	56.4372	72.879
1.37098e-05	60.2326	73.4648
1.44313e-05	56.1248	74.747
1.51529e-05	53.3821	74.747
1.58745e-05	55.4372	74.2084
1.6596e-05	55.1881	72.8154
1.73176e-05	59.0737	73.3609
1.80392e-05	52.6511	74.4224
1.87607e-05	52.6612	73.8949
1.94823e-05	59.5645	71.6059
2.02039e-05	57.707	71.3456
2.09254e-05	58.6367	73.8897
2.1647e-05	62.2773	77.4469
2.23686e-05	60.5268	74.5122
2.30902e-05	68.2316	72.0766
2.38117e-05	69.1657	72.9699
2.45333e-05	65.6862	72.4275
2.52549e-05	64.9907	70.9837
2.59764e-05	62.5148	71.6543
2.6698e-05	66.164	72.5474
2.74196e-05	66.1582	73.328
2.81411e-05	67.6636	70.4749
2.88627e-05	71.3187	70.1123
2.95843e-05	73.6463	71.0801
3.03058e-05	74.8117	71.1
3.10274e-05	71.6351	72.4107
3.1749e-05	70.1564	71.4615
3.24705e-05	71.6607	73.6083
3.31921e-05	70.3185	74.037
3.39137e-05	71.6838	74.3191
3.46352e-05	73.6795	72.5916
3.53568e-05	77.3592	71.7598
3.60784e-05	73.779	73.08
3.67999e-05	81.4515	74.4285
3.75215e-05	81.3073	69.9714
3.82431e-05	77.6141	72.3109
3.89646e-05	82.102	74.0893
3.96862e-05	83.8394	73.2424
4.04078e-05	89.0939	74.7974
4.11293e-05	81.4679	75.4247
4.18509e-05	83.3979	75.1702
4.25725e-05	82.2793	72.3602
4.3294e-05	79.4195	72.9839
4.40156e-05	80.6994	73.3352
4.47372e-05	78.4186	75.6764
4.54587e-05	83.1342	75.6245
4.61803e-05	77.9924	72.8267
4.69019e-05	77.8756	73.3688
4.76234e-05	84.0308	72.2043
4.8345e-05	85.0081	73.3983
4.90666e-05	83.2941	73.5869
4.97881e-05	82.147	73.3112
5.05097e-05	87.2062	75.1047
5.12313e-05	87.1334	73.1841
5.19528e-05	84.4277	72.5115
5.26744e-05	90.1081	74.0135
5.3396e-05	91.8761	74.7797
5.41175e-05	96.3505	73.9316
5.48391e-05	92.6218	73.4312
5.55607e-05	83.2766	75.0809
5.62822e-05	82.0395	75.3069
5.70038e-05	83.7514	74.6381
5.77254e-05	87.4835	74.4723
5.84469e-05	85.3462	74.1102
5.91685e-05	76.2193	73.3042
5.98901e-05	82.0429	74.0575
6.06116e-05	80.3611	74.553
6.13332e-05	75.5845	72.9107
6.20548e-05	76.7732	70.8822
6.27763e-05	71.7106	70.8538
6.34979e-05	76.3146	73.0336
6.42195e-05	71.7059	72.7344
6.4941e-05	69.268	71.7604
6.56626e-05	68.1534	71.6431
6.63842e-05	67.1363	70.5968
6.71057e-05	67.9127	71.4746
6.78273e-05	67.996	71.8151
6.85489e-05	71.5573	72.2796
6.92705e-05	75.5417	71.9535
6.9992e-05	70.6161	72.3306
7.07136e-05	70.8897	73.453
7.14352e-05	72.7885	72.0986
7.21567e-05	69.4039	73.9964
7.28783e-05	69.9094	75.6666
7.35999e-05	67.3107	73.4958
7.43214e-05	67.0235	72.7313
7.5043e-05	69.715	71.8675
7.57646e-05	69.1056	70.7622
7.64861e-05	73.5149	72.7777
7.72077e-05	70.3731	73.116
7.79293e-05	69.0925	73.1874
7.86508e-05	69.8958	74.1611
7.93724e-05	69.0987	75.1208
8.0094e-05	70.8192	75.8598
8.08155e-05	71.9115	74.4196
8.15371e-05	68.3549	76.2569
8.22587e-05	71.6436	75.5138
8.29802e-05	70.1719	72.838
8.37018e-05	68.1713	73.8681
8.44234e-05	67.0831	73.2695
8.51449e-05	67.9279	72.6934
8.58665e-05	67.0815	72.9289
8.65881e-05	67.9301	71.8022
8.73096e-05	68.9256	70.2754
8.80312e-05	63.4744	68.3369
8.87528e-05	65.7751	69.1024
8.94743e-05	70.611	69.9174
9.01959e-05	67.3054	71.7019
9.09175e-05	69.7913	72.6091
9.1639e-05	73.6932	73.46
9.23606e-05	71.2243	72.6458
9.30822e-05	70.9977	71.9938
9.38037e-05	68.2355	73.9682
9.45253e-05	73.5862	74.357
9.52469e-05	70.2657	73.6119
9.59684e-05	72.8067	73.2266
9.669e-05	72.9904	72.5746
9.74116e-05	68.3293	71.8471
9.81331e-05	68.9452	74.3072
9.88547e-05	70.8978	75.588
9.95763e-05	74.7574	75.2299
0.000100298	67.4755	75.5048
0.000101019	68.8909	75.462
0.000101741	67.1142	76.7941
0.000102463	67.9409	76.8483
0.000103184	68.0031	75.5293
0.000103906	64.2281	75.8159
0.000104627	65.8989	75.7318
0.000105349	65.0583	76.6963
0.00010607	67.8391	78.3392
0.000106792	66.0881	76.3397
0.000107514	66.9345	76.0854
0.000108235	66.9858	77.3303
0.000108957	65.0849	78.6765
0.000109678	64.0581	79.3242
0.0001104	66.8621	77.3068
0.000111121	66.0325	78.4103
0.000111843	67.9093	77.9242
0.000112564	67.9896	77.9282
0.000113286	68.9532	78.381
0.000114008	70.9092	78.2608
0.000114729	67.1459	78.8986
0.000115451	67.9567	79.8128
0.000116172	68.9712	78.7188
0.000116894	69.0002	79.7277
0.000117615	67.0731	80.6651
0.000118337	66.0561	77.5127
0.000119059	69.8836	79.5686
0.00011978	73.8772	80.8699
0.000120502	71.0932	78.137
0.000121223	68.0834	78.5905
0.000121945	68.9768	79.2381
0.000122666	70.9318	78.2499
0.000123388	69.0486	78.1522
0.00012411	73.8692	78.0136
0.000124831	71.0667	80.4159
0.000125553	74.9047	82.3568
0.000126274	74.0165	80.4819
0.000126996	71.0744	79.1222
0.000127717	71.9857	80.7321
0.000128439	72.007	81.1269
0.000129161	76.945	78.5214
0.000129882	93.7352	77.7883
0.000130604	110.76	78.655
0.000131325	113.948	78.4896
0.000132047	115.977	78.8659
0.000132768	122.899	79.2689
0.00013349	119.027	78.7047
0.000134211	128.886	79.4928
0.000134933	123.036	79.9702
0.000135655	118.048	78.072
0.000136376	111.056	76.5657
0.000137098	113.992	75.4347
0.000137819	117.974	75.4538
0.000138541	117.968	77.8359
0.000139262	110.002	78.1864
0.000139984	108.997	78.19
0.000140706	110.011	77.8864
0.000141427	113.012	78.81
0.000142149	117.979	81.0415
0.00014287	120.006	80.424
0.000143592	121.988	79.2812
0.000144313	120.03	79.4177
0.000145035	126.901	79.7224
0.000145757	118.056	80.5046
0.000146478	124.876	80.4177
0.0001472	114.051	81.339
0.000147921	117.021	81.8409
0.000148643	118.913	81.4608
0.000149364	114.128	81.4585
0.000150086	119.955	79.7262
0.000150808	117.887	80.2409
0.000151529	112.2	81.2064
0.000152251	121.87	80.8157
0.000152972	115.081	80.0168
0.000153694	117.049	80.7421
0.000154415	118.916	82.0385
0.000155137	114.931	81.8865
0.000155859	112.185	81.0247
0.00015658	118.839	80.8975
0.000157302	113.796	83.9383
0.000158023	106.675	83.8091
0.000158745	95.1374	81.6337
0.000159466	100.077	81.0501
0.000160188	104.076	80.9105
0.000160909	107.059	82.537
0.000161631	108.402	80.4721
0.000162353	119.456	78.9024
0.000163074	105.396	79.7062
0.000163796	115.545	80.6925
0.000164517	104.24	80.4369
0.000165239	109.972	79.6211
0.00016596	109.127	80.2876
0.000166682	111.936	80.6638
0.000167404	110.625	80.0059
0.000168125	102.187	81.1158
0.000168847	106.003	82.5838
0.000169568	105.767	81.3746
0.00017029	101.137	79.873
0.000171011	103.756	80.1676
0.000171733	98.906	80.872
0.000172455	97.083	81.0475
0.000173176	97.8161	83.1417
0.000173898	94.2599	84.4972
0.000174619	98.7726	82.5207
0.000175341	111.719	80.6232
0.000176062	107.086	81.0105
0.000176784	108.028	81.1173
0.000177506	108.531	80.5413
0.000178227	116.478	81.4874
0.000178949	108.102	82.0318
0.00017967	108.464	81.2828
0.000180392	100.273	82.5465
0.000181113	103.017	84.1701
0.000181835	87.2364	82.3045
0.000182556	75.0192	80.851
0.000183278	74.3413	81.253
0.000184	78.5935	82.2488
0.000184721	73.0073	80.7728
0.000185443	73.0789	81.1115
0.000186164	74.079	83.4577
0.000186886	75.068	81.3531
0.000187607	75.8683	80.7767
0.000188329	74.2403	82
0.000189051	76.919	81.6052
0.000189772	75.9895	81.6018
0.000190494	75.7631	82.1802
0.000191215	72.9303	81.0447
0.000191937	72.2428	80.9886
0.000192658	74.829	80.5743
0.00019338	73.2437	81.1167
0.000194102	75.6718	81.463
0.000194823	71.9211	82.1174
0.000195545	71.338	82.7308
0.000196266	75.0936	82.4028
0.000196988	75.9924	82.747
0.000197709	76.1585	81.9795
0.000198431	77.713	80.7869
0.000199153	74.5447	81.2375
0.000199874	70.4677	81.9519
0.000200596	74.8061	81.1862
0.000201317	73.1925	80.4022
0.000202039	75.0805	80.4818
0.00020276	75.7169	81.1226
0.000203482	73.2819	79.941
0.000204204	75.9891	79.0824
0.000204925	75.6948	78.3132
0.000205647	72.9007	78.8953
0.000206368	72.292	79.5763
0.00020709	74.7922	80.9225
0.000207811	73.0011	80.7089
0.000208533	73.0087	80.8083
0.000209254	72.7865	80.7023
0.000209976	70.9042	78.5353
0.000210698	70.3428	78.4698
0.000211419	72.9937	79.5415
0.000212141	72.7845	79.2723
0.000212862	71.0105	77.9428
0.000213584	71.1202	80.6372
0.000214305	72.5612	82.1153
0.000215027	76.6648	80.5421
0.000215749	73.9969	77.9638
0.00021647	73.6565	79.4092
0.000217192	71.2387	80.7174
0.000217913	72.8913	78.0463
0.000218635	72.37	80.1636
0.000219356	75.0031	80.0608
0.000220078	74.7609	79.1498
0.0002208	72.8888	78.7024
0.000221521	72.3728	76.6439
0.000222243	74.7535	76.3624
0.000222964	73.6462	77.4727
0.000223686	77.8678	78.7271
0.000224407	76.8689	79.1059
0.000225129	75.8631	78.9041
0.000225851	75.5135	78.3479
0.000226572	78.4686	80.1905
0.000227294	75.135	82.1845
0.000228015	76.1395	80.1022
0.000228737	77.4095	78.9536
0.000229458	79.4711	78.2035
0.00023018	76.0126	78.2541
0.000230902	76.684	80.6537
0.000231623	80.855	80.09
0.000232345	79.5768	80.2696
0.000233066	77.2883	81.0501
0.000233788	79.002	80.565
0.000234509	79.5777	78.3435
0.000235231	82.9895	79.9878
0.000235952	82.8445	79.6055
0.000236674	81.1179	78.1975
0.000237396	76.4583	78.6792
0.000238117	80.0386	78.3098
0.000238839	86.2725	77.6671
0.00023956	87.0861	77.7049
0.000240282	82.9004	77.5826
0.000241003	87.077	79.0366
0.000241725	81.9881	79.581
0.000242447	82.4594	79.6073
0.000243168	84.5253	80.1902
0.00024389	82.1464	80.2632
0.000244611	83.1528	82.1002
0.000245333	83.5213	80.5219
0.000246054	82.9162	78.7001
0.000246776	96.6885	80.4609
0.000247498	116.138	83.017
0.000248219	116.808	81.0373
0.000248941	116.472	79.1984
0.000249662	119.495	79.2194
0.000250384	122.008	81.2158
0.000251105	121.832	80.3491
0.000251827	123.511	79.6008
0.000252549	134.246	78.7749
0.00025327	125.651	78.5549
0.000253992	123.484	78.677
0.000254713	121.342	78.1142
0.000255435	124.909	79.7666
0.000256156	131.216	80.2903
0.000256878	118.73	80.1311
0.000257599	122.53	79.1988
0.000258321	124.293	79.7425
0.000259043	122.065	81.7883
0.000259764	126.254	80.4146
0.000260486	123.368	80.91
0.000261207	124.288	82.7091
0.000261929	120.806	81.5747
0.00026265	121.638	81.358
0.000263372	127.867	82.176
0.000264094	123.188	81.8824
0.000264815	123.274	82.0128
0.000265537	120.183	84.3935
0.000266258	120.422	84.0254
0.00026698	118.371	82.5196
0.000267701	119.026	82.0012
0.000268423	115.386	83.8534
0.000269145	116.021	83.2948
0.000269866	110.626	80.8477
0.000270588	105.978	83.3595
0.000271309	111.566	83.9191
0.000272031	117.385	83.9554
0.000272752	116.004	82.972
0.000273474	121.005	85.6847
0.000274196	124.355	84.8205
0.000274917	121.577	81.7212
0.000275639	121.826	80.727
0.00027636	126.934	81.9307
0.000277082	119.423	81.429
0.000277803	120.991	80.668
0.000278525	122.446	83.0136
0.000279247	127.354	84.253
0.000279968	123.94	83.3109
0.00028069	119.159	84.8909
0.000281411	118.545	83.9236
0.000282133	126.482	81.7491
0.000282854	119.07	84.4497
0.000283576	112.008	85.3553
0.000284297	113.729	83.9383
0.000285019	118.899	83.137
0.000285741	113.872	83.784
0.000286462	108.449	84.3353
0.000287184	102.326	84.5289
0.000287905	100.437	84.1885
0.000288627	103.541	85.3032
0.000289348	108.09	84.5066
0.00029007	106.804	84.6269
0.000290792	115.469	84.5435
0.000291513	122.358	81.5502
0.000292235	116.757	82.5868
0.000292956	115.999	83.385
0.000293678	115.082	83.1925
0.000294399	111.767	82.2002
0.000295121	112.412	83.299
0.000295843	116.748	81.3077
0.000296564	115.516	81.8684
0.000297286	113.505	82.7844
0.000298007	112.697	83.0631
0.000298729	113.791	82.7614
0.00029945	110.475	82.7495
0.000300172	111.281	83.5795
0.000300894	109.007	81.7096
0.000301615	103.205	81.1528
0.000302337	83.5545	80.8696
0.000303058	79.4914	80.6089
0.00030378	81.9826	81.5749
0.000304501	84.5062	80.3047
0.000305223	83.7339	80.9869
0.000305944	85.5044	81.4044
0.000306666	82.9931	80.2769
0.000307388	81.0103	79.9515
0.000308109	82.9933	80.2951
0.000308831	80.0131	81.654
0.000309552	80.0105	82.4607
0.000310274	80.2648	83.1753
0.000310995	81.0043	84.4798
0.000311717	82.023	83.0186
0.000312439	84.9887	81.5399
0.00031316	84.4775	83.9921
0.000313882	82.7387	82.0463
0.000314603	82.0052	82.8664
0.000315325	82.2645	82.2358
0.000316046	83.269	82.8076
0.000316768	82.6822	83.253
0.00031749	79.0199	85.771
0.000318211	79.81	83.8601
0.000318933	82.8146	83.7717
0.000319654	84.728	83.7431
0.000320376	84.2616	84.0685
0.000321097	85.0022	85.2182
0.000321819	85.2833	84.1923
0.000322541	85.7195	85.0628
0.000323262	84.1731	86.1915
0.000323984	82.5613	87.5089
0.000324705	84.2865	85.541
0.000325427	86.1047	85.3385
0.000326148	87.0531	85.2759
0.00032687	82.0066	86.2062
0.000327592	82.5537	84.9334
0.000328313	82.5771	86.6081
0.000329035	79.2908	87.4177
0.000329756	81.4185	85.5093
0.000330478	84.4207	84.5916
0.000331199	82.1391	83.0802
0.000331921	82.2998	83.0146
0.000332642	85.9752	84.0304
0.000333364	81.3002	84.0842
0.000334086	82.0085	83.0659
0.000334807	81.7096	82.6241
0.000335529	81.0027	83.1408
0.00033625	81.6004	81.898
0.000336972	82.7039	80.981
0.000337693	81.4073	82.898
0.000338415	80.6005	81.9546
0.000339137	82.5949	85.7455
0.000339858	82.1989	82.6399
0.00034058	79.209	85.3805
0.000341301	81.9856	87.1297
0.000342023	81.0893	85.7382
0.000342744	79.3108	84.7443
0.000343466	79.0936	84.8996
0.000344188	77.0073	85.1924
0.000344909	77.3091	83.855
0.000345631	78.9301	84.6246
0.000346352	81.0002	85.6964
0.000347074	80.3704	83.365
0.000347795	78.6823	83.8036
0.000348517	78.0061	84.6142
0.000349239	79.247	83.7845
0.00034996	81.9904	84.9058
0.000350682	80.7442	84.8808
0.000351403	78.3311	82.6279
0.000352125	78.6867	81.4912
0.000352846	78.0073	82.1739
0.000353568	77.6753	84.4865
0.000354289	77.0023	83.9201
0.000355011	76.0475	83.0021
0.000355733	76.5999	84.4598
0.000356454	81.6629	81.9361
0.000357176	86.2051	82.3822
0.000357897	103.534	81.511
0.000358619	116.647	80.3227
0.00035934	115.321	79.563
0.000360062	112.341	78.8916
0.000360784	111.964	79.0751
0.000361505	114.349	78.0496
0.000362227	105.693	79.0628
0.000362948	104.012	78.7589
0.00036367	104.999	78.9725
0.000364391	99.9772	75.1316
0.000365113	94.0199	74.9407
0.000365835	94.344	79.3303
0.000366556	94.3097	79.2919
0.000367278	98.1032	78.7988
0.000367999	107.658	78.9484
0.000368721	107.699	78.8687
0.000369442	111.412	80.1692
0.000370164	114.62	82.166
0.000370886	112.002	80.9201
0.000371607	110.284	84.0378
0.000372329	108.394	82.2391
0.00037305	110.991	86.0694
0.000373772	107.5	85.2898
0.000374493	102.432	84.0294
0.000375215	106.418	83.7024
0.000375937	108.642	83.2618
0.000376658	105.876	86.0017
0.00037738	102.719	85.112
0.000378101	103.654	86.575
0.000378823	103.366	86.3931
0.000379544	102.571	86.3151
0.000380266	98.9321	85.3184
0.000380987	96.6518	84.6756
0.000381709	97.0865	84.9235
0.000382431	95.7233	86.501
0.000383152	89.285	84.7206
0.000383874	91.2903	87.1181
0.000384595	90.3807	88.2251
0.000385317	77.8906	86.5496
0.000386038	76.7378	85.6853
0.00038676	82.0654	85.7279
0.000387482	84.1683	83.0011
0.000388203	77.121	83.5163
0.000388925	81.6121	88.8486
0.000389646	85.6274	88.9466
0.000390368	85.3825	86.741
0.000391089	84.5044	84.1205
0.000391811	82.7609	85.4714
0.000392533	84.7594	83.9587
0.000393254	83.7097	85.3877
0.000393976	83.7898	86.5184
0.000394697	87.6876	86.1099
0.000395419	81.7035	85.1627
0.00039614	82.5975	87.0909
0.000396862	86.1291	86.867
0.000397584	82.6938	86.4702
0.000398305	84.2892	84.7987
0.000399027	82.3352	81.9017
0.000399748	83.6667	84.0879
0.00040047	83.1318	85.7054
0.000401191	90.7127	84.1553
0.000401913	91.4424	83.2673
0.000402634	86.791	87.1905
0.000403356	88.3917	84.5901
0.000404078	89.7798	85.3453
0.000404799	89.0092	84.731
0.000405521	88.7838	87.2799
0.000406242	92.9909	84.4085
0.000406964	91.7991	81.7693
0.000407685	90.8004	82.5551
0.000408407	91.1876	84.9593
0.000409129	89.2009	83.9065
0.00040985	88.8329	81.7356
0.000410572	92.0556	82.5608
0.000411293	94.6005	82.823
0.000412015	91.959	83.6213
0.000412736	85.737	84.1838
0.000413458	81.0066	82.7431
0.00041418	85.1158	82.9335
0.000414901	86.4728	81.7717
0.000415623	80.8454	80.4291
0.000416344	80.3581	80.5391
0.000417066	74.2642	79.2062
0.000417787	70.2507	82.0528
0.000418509	72.0024	82.5726
0.000419231	74.0927	83.8969
0.000419952	76.1583	84.2218
0.000420674	75.8374	84.9052
0.000421395	76.1485	83.026
0.000422117	74.1659	82.4581
0.000422838	74.7109	82.273
0.00042356	76.1552	81.6632
0.000424282	75.8525	82.4628
0.000425003	77.004	86.1085
0.000425725	77.009	84.0124
0.000426446	76.1556	84.8454
0.000427168	75.4351	83.4543
0.000427889	76.8557	83.9147
0.000428611	77.5614	87.6261
0.000429332	76.1388	84.2331
0.000430054	74.1314	85.6037
0.000430776	73.8896	83.5366
0.000431497	75.0169	83.6933
0.000432219	72.8189	85.3847
0.00043294	70.8813	87.1538
0.000433662	73.7561	82.9371
0.000434383	73.7917	82.0436
0.000435105	71.4435	82.3745
0.000435827	75.0938	83.3947
0.000436548	76.3252	85.7477
0.00043727	72.5568	83.3798
0.000437991	73.7835	85.5633
0.000438713	75.5617	85.7557
0.000439434	77.251	81.0826
0.000440156	79.0999	80.96
0.000440878	77.5568	80.0947
0.000441599	77.452	85.4383
0.000442321	77.5565	83.8061
0.000443042	78.3765	82.8234
0.000443764	78.6388	82.8273
0.000444485	80.189	82.2246
0.000445207	83.0769	82.4759
0.000445929	82.9093	79.9874
0.00044665	81.2522	81.1234
0.000447372	78.0213	79.1915
0.000448093	80.3147	81.2148
0.000448815	81.6075	82.7179
0.000449536	83.6834	80.383
0.000450258	85.1797	82.8525
0.000450979	80.6001	79.8614
0.000451701	81.3348	78.276
0.000452423	83.065	79.706
0.000453144	80.6058	86.0673
0.000453866	79.4869	80.8
0.000454587	87.0945	79.4853
0.000455309	99.7316	78.7253
0.00045603	103.101	81.8311
0.000456752	103.849	78.6772
0.000457474	103.687	80.8196
0.000458195	107.62	81.3067
0.000458917	112.647	78.4613
0.000459638	112.353	77.4733
0.00046036	116.964	81.4632
0.000461081	117.53	83.1559
0.000461803	114.119	80.9059
0.000462525	110.538	78.5628
0.000463246	109.53	76.9322
0.000463968	113.36	77.1449
0.000464689	115.555	79.9875
0.000465411	112.981	79.461
0.000466132	116.38	79.1071
0.000466854	118.019	74.8339
0.000467576	114.528	76.0781
0.000468297	112.505	75.6136
0.000469019	111.518	76.6858
0.00046974	109.048	76.1947
0.000470462	110.469	74.9749
0.000471183	115.987	75.7058
0.000471905	122.951	73.5301
0.000472627	122.982	77.5427
0.000473348	111.992	76.479
0.00047407	104.499	78.7265
0.000474791	105.009	77.9637
0.000475513	108.513	76.882
0.000476234	111.502	79.152
0.000476956	111.476	75.9745
0.000477677	111.022	73.9146
0.000478399	110.992	75.7582
0.000479121	111.03	75.4333
0.000479842	112.021	76.3813
0.000480564	113.023	75.9296
0.000481285	115.013	76.9627
0.000482007	114.458	73.1326
0.000482728	116.592	73.5637
0.00048345	118.971	74.9561
0.000484172	115.944	74.7662
0.000484893	117.098	75.5586
0.000485615	116.379	75.0904
0.000486336	118.697	71.1087
0.000487058	119.3	72.714
0.000487779	114.988	67.388
0.000488501	113.44	70.9868
0.000489223	110.449	65.8661
0.000489944	114.241	65.4994
0.000490666	115.834	65.5806
0.000491387	107.736	64.2784
0.000492109	102.481	59.6666
0.00049283	100.424	59.831
0.000493552	103.24	58.3533
0.000494274	105.414	59.4886
0.000494995	108.793	57.2839
0.000495717	111.402	55.6034
0.000496438	108.929	56.8963
0.00049716	111.205	50.6486
0.000497881	117.197	52.3129
0.000498603	118.38	48.2869
0.000499324	118.07	41.7183
0.000500046	113.603	43.2433
0.000500768	107.934	40.0165
0.000501489	109.178	37.844
0.000502211	111.555	39.413
0.000502932	109.3	41.414
0.000503654	110.816	40.0011
0.000504375	114.534	44.7473
0.000505097	117.16	45.6821
0.000505819	114.591	53.8517
0.00050654	104.949	60.4105
0.000507262	90.1022	58.4096
0.000507983	82.5657	56.6678
0.000508705	80.8224	56.1443
0.000509426	81.7772	53.1876
0.000510148	81.7861	56.0682
0.00051087	81.6663	55.2308
0.000511591	84.0886	61.7535
0.000512313	83.3101	62.3863
0.000513034	80.3247	67.0166
0.000513756	79.0035	68.3152
0.000514477	80.121	72.5786
0.000515199	78.7572	72.3342
0.000515921	77.0125	71.8956
0.000516642	76.4461	71.084
0.000517364	77.1391	75.5105
0.000518085	75.7421	76.2826
0.000518807	75.7111	74.0828
0.000519528	77.008	73.9253
0.00052025	75.8628	77.733
0.000520972	74.998	77.1981
0.000521693	74.429	78.4548
0.000522415	73.4289	76.9592
0.000523136	75.2907	75.6077
0.000523858	76.9849	78.9432
0.000524579	76.4132	74.2285
0.000525301	78.3001	76.2398
0.000526022	76.5317	75.7889
0.000526744	74.0091	74.5079
0.000527466	74.5927	77.0067
0.000528187	75.5892	74.7083
0.000528909	76.0015	73.6861
0.00052963	75.4248	74.085
0.000530352	76.183	74.0849
0.000531073	74.6698	76.1983
0.000531795	73.0044	77.0204
0.000532517	73.5877	77.4623
0.000533238	73.4215	76.8015
0.00053396	73.6054	78.0632
0.000534681	72.2329	79.3986
0.000535403	71.592	79.0041
0.000536124	71.4027	79.0363
0.000536846	70.4092	77.9387
0.000537568	72.989	76.9261
0.000538289	74.4093	80.2828
0.000539011	76.375	79.4652
0.000539732	74.9997	80.2896
0.000540454	74.2006	79.5734
0.000541175	75.5943	79.3763
0.000541897	73.5931	78.68
0.000542619	73.2063	78.7392
0.00054334	72.1996	77.0281
0.000544062	72.2268	74.9298
0.000544783	72.4016	76.5493
0.000545505	71.3942	78.5103
0.000546226	72.2036	77.3651
0.000546948	72.3739	76.8757
0.000547669	73.2089	81.1539
0.000548391	72.1572	80.8232
0.000549113	67.9389	78.2399
0.000549834	68.4594	76.9031
0.000550556	71.8282	75.8196
0.000551277	73.5942	78.9589
0.000551999	75.8244	78.4177
0.00055272	68.959	78.6724
0.000553442	63.9983	81.6894
0.000554164	63.9908	78.9279
0.000554885	64.0025	81.0763
0.000555607	64.0455	80.0643
0.000556328	67.7805	80.7118
0.00055705	61.2739	79.2129
0.000557771	56.6316	78.814
0.000558493	56.9991	79.5823
0.000559215	55.1377	79.6991
0.000559936	56.5368	80.9028
0.000560658	56.7456	79.8632
0.000561379	54.7404	80.4215
0.000562101	56.527	82.7893
0.000562822	58.6251	78.952
0.000563544	59.6192	80.3053
0.000564266	58.7232	81.8221
0.000564987	58.6318	82.7944
0.000565709	58.3646	84.605
0.00056643	59.9201	81.442
0.000567152	63.5549	79.9904
0.000567873	66.9193	79.1647
0.000568595	68.0023	79.1964
0.000569317	69.9273	79.6322
0.000570038	72.2797	80.6409
0.00057076	72.3468	78.5053
0.000571481	69.418	81.1373
0.000572203	72.5321	77.1814
0.000572924	74.3336	77.4674
0.000573646	70.0992	78.722
0.000574367	69.9443	79.1474
0.000575089	69.706	79.0968
0.000575811	71.6013	79.4923
0.000576532	70.3841	76.2975
0.000577254	67.6966	78.3828
0.000577975	67.0058	75.6847
0.000578697	68.3137	77.6588
0.000579418	70.9632	76.3941
0.00058014	68.0529	77.7521
0.000580862	65.3459	79.2392
0.000581583	65	76.0671
0.000582305	62.3581	77.1553
0.000583026	63.6451	76.2802
0.000583748	60.3435	75.3224
0.000584469	57.3299	75.8749
0.000585191	52.3319	76.2859
0.000585913	47.3319	77.1647
0.000586634	48.6759	77.1444
0.000587356	54.028	77.145
0.000588077	56.0258	78.8022
0.000588799	58.0238	82.5772
0.00058952	56.9798	77.8933
0.000590242	55.3496	76.9608
0.000590964	57.0416	75.6037
0.000591685	57.9999	75.8017
0.000592407	57.3287	76.4404
0.000593128	61.0667	77.9867
0.00059385	63.6713	76.5538
0.000594571	61.9608	78.3142
0.000595293	67.1323	77.2216
0.000596014	68.6251	77.5371
0.000596736	67.3201	77.3459
0.000597458	69.7381	77.876
0.000598179	71.6765	77.7355
0.000598901	74.053	78.7173
0.000599622	74.9954	78.8336
0.000600344	76.3749	78.0741
0.000601065	75.6232	79.314
0.000601787	79.1673	78.5452
0.000602509	85.1598	80.0071
0.00060323	85.6046	78.496
0.000603952	84.3119	77.7259
0.000604673	90.2483	76.3664
0.000605395	88.8095	77.5808
0.000606116	87.0038	78.1777
0.000606838	83.5075	78.9215
0.00060756	82	77.8918
0.000608281	79.8943	79.1149
0.000609003	77.5922	77.1185
0.000609724	79.802	79.6441
0.000610446	78.8854	78.1456
0.000611167	84.3373	79.6388
0.000611889	86.9825	76.7666
0.000612611	85.5872	78.8391
0.000613332	85.008	79.6476
0.000614054	85.7167	77.3018
0.000614775	81.0639	78.5043
0.000615497	87.5552	77.4871
0.000616218	88.8676	80.2439
0.00061694	85.8584	77.6636
0.000617662	79.268	77.3369
0.000618383	68.4117	77.9742
0.000619105	64.2993	78.6474
0.000619826	64.0075	76.6546
0.000620548	64.0086	77.9723
0.000621269	66.1645	81.7504
0.000621991	71.3068	77.5854
0.000622712	71.5408	77.3924
0.000623434	69.5379	81.645
0.000624156	67.5404	80.4177
0.000624877	65.5513	80.2668
0.000625599	67.1804	80.0516
0.00062632	69.4501	81.769
0.000627042	71.4436	79.5251
0.000627763	69.0718	77.4949
0.000628485	67.2729	77.727
0.000629207	67.007	77.2057
0.000629928	68.4688	77.1572
0.00063065	67.5464	77.7563
0.000631371	67.0133	77.1791
0.000632093	69.9419	76.1647
0.000632814	73.2028	76.7422
0.000633536	68.8407	78.8902
0.000634258	70.6949	77.7963
0.000634979	71.2475	77.5589
0.000635701	68.034	76.011
0.000636422	67.7372	77.582
0.000637144	67.9895	78.8367
0.000637865	68.7427	76.7522
0.000638587	69	79.6639
0.000639309	66.0231	76.535
0.00064003	67.2633	76.525
0.000640752	67.2547	78.1735
0.000641473	69.9977	77.0114
0.000642195	69.5025	78.7727
0.000642916	70.5084	78.5075
0.000643638	68.7354	76.5574
0.00064436	68.7463	78.2856
0.000645081	65.9781	76.6058
0.000645803	65.0123	76.2782
0.000646524	65.0087	77.4359
0.000647246	64.999	74.5071
0.000647967	62.7258	74.7809
0.000648689	64.2845	75.5925
0.00064941	65.7538	78.8898
0.000650132	65.2284	76.927
0.000650854	61.9607	74.9491
0.000651575	69.4365	76.362
0.000652297	62.8144	76.3597
0.000653018	62.3063	75
0.00065374	62.9992	75.1304
0.000654461	63	75.1894
0.000655183	63.0135	74.1358
0.000655905	66.863	75.2595
0.000656626	66.4496	75.6401
0.000657348	65.2383	75.4146
0.000658069	65.0148	74.4024
0.000658791	66.551	74.9766
0.000659512	65.4593	72.9592
0.000660234	65.7889	74.6701
0.000660956	67.5586	74.4384
0.000661677	65.659	73.8765
0.000662399	67.336	72.4468
0.00066312	67.9942	75.0319
0.000663842	69.5594	76.6823
0.000664563	66.0795	75.0296
0.000665285	69.715	73.4822
0.000666007	67.8431	75
0.000666728	65.4214	75.3664
0.00066745	63.4263	76.506
0.000668171	64.5884	76.3197
0.000668893	65.007	76.0153
0.000669614	65.0126	76.9795
0.000670336	64.9973	77.0651
0.000671057	66.583	76.5627
0.000671779	64.6159	78.1895
0.000672501	60.8155	78.2934
0.000673222	60.8046	78.681
0.000673944	61.0126	77.4846
0.000674665	73.8095	78.3358
0.000675387	81.809	78.7283
0.000676108	84.6221	77.9878
0.00067683	88.2047	76.7045
0.000677552	91.4051	76.8418
0.000678273	89.5699	77.1041
0.000678995	87.3778	76.1179
0.000679716	89.4084	77.1214
0.000680438	88.3587	77.09
0.000681159	85.5678	77.2743
0.000681881	89.8651	77.0413
0.000682603	90.1785	76.3336
0.000683324	85.1235	75.0829
0.000684046	85.6445	75.1481
0.000684767	91.6891	73.1056
0.000685489	88.098	73.9694
0.00068621	87.8355	74.0569
0.000686932	86.3605	73.0349
0.000687654	81.9196	72.5728
0.000688375	84.2968	74.1295
0.000689097	85.8412	75.7688
0.000689818	87.6441	74.1694
0.00069054	89.6326	72.7439
0.000691261	84.2231	75.2365
0.000691983	83.0064	73.2193
0.000692705	92.8982	71.2998
0.000693426	86.7056	71.2116
0.000694148	80.0103	71.9845
0.000694869	67.3802	73.6047
0.000695591	62.5276	74.3987
0.000696312	72.8394	70.1675
0.000697034	85.8335	71.1851
0.000697755	83.8322	72.1867
0.000698477	83.8319	71.8467
0.000699199	84.8419	74.0594
0.00069992	77.4749	72.9529
0.000700642	78.5271	69.6373
0.000701363	84.866	70.781
0.000702085	85.1463	71.6345
0.000702806	84.1381	70.4882
0.000703528	73.8882	70.9283
0.00070425	72.8593	70.4905
0.000704971	77.2132	70.7775
0.000705693	75.4562	69.6937
0.000706414	69.9363	69.95
0.000707136	71.5661	69.8102
0.000707857	68.6053	69.6602
0.000708579	67.1583	71.6303
0.000709301	68.6881	70.4634
0.000710022	64.7273	70.8413
0.000710744	65.7083	68.4417
0.000711465	59.1561	69.1829
0.000712187	63.1213	67.3113
0.000712908	61.4241	68.1819
0.00071363	55.8657	68.8958
0.000714352	54.1522	69.005
0.000715073	56.5781	66.9839
0.000715795	53.5542	64.804
0.000716516	52.1344	64.4632
0.000717238	48.5461	66.6167
0.000717959	50.593	66.8371
0.000718681	50.9904	65.9724
0.000719402	50.116	66.6907
0.000720124	50.0068	64.6236
0.000720846	49.141	63.6999
0.000721567	50.7364	63.5248
0.000722289	49.2619	63.2593
0.00072301	51.6131	62.0044
0.000723732	52.873	61.1945
0.000724453	49.5034	60.5281
0.000725175	48.1306	60.6647
0.000725897	50.6352	60.7236
0.000726618	50.1161	58.9757
0.00072734	50.8691	57.418
0.000728061	51.0018	57.9717
0.000728783	48.3655	58.0518
0.000729504	50.6301	58.0336

## Sheet: Fig. 3
Figure 3. Mutation in ABCG transporter gene Sevir.9G451500 affects the synthesis of aliphatic suberin monomers in Setaria viridis mutant, n=5.
Leaf
Suberin monomers	C16:0 Acid		C18:0 Acid		C18:2 Acid		C18:3 Acid		C20:0 Acid		C22:0 Acid		C24:0 Acid		C26:0 Acid		16-Hydroxy-C16:0 Acid		18-Hydroxy-C18:1 Acid		18-Hydroxy-C18:2 Acid		9,10,18-Trihydroxy-C18:1 Acid		9,10-Epoxy-18-Hydroxy-C18:1 Acid		2-Hydroxy-C22:0 Acid		2-Hydroxy-C24:0 Acid		24-Hydroxy-C24:0 Acid		1,16 C16:0 Dioic Acid
Genotype	Wildtype	Mutant	Wildtype	Mutant	Wildtype	Mutant	Wildtype	Mutant	Wildtype	Mutant	Wildtype	Mutant	Wildtype	Mutant	Wildtype	Mutant	Wildtype	Mutant	Wildtype	Mutant	Wildtype	Mutant	Wildtype	Mutant	Wildtype	Mutant	Wildtype	Mutant	Wildtype	Mutant	Wildtype	Mutant	Wildtype	Mutant
1	6.5279	5.51805	3.60826	3.60952	5.46316	4.42132	18.6498	11.5825	4.56908	4.75915	3.86811	3.8198	3.61443	3.54202	1.09028	0.70909	9.06676	9.65936	22.6703	19.1746	6.27238	4.53276	30.4585	21.6667	1.48172	1.76951	4.86615	3.91282	1.10282	0.75324	0.50784	0.34513	0.05326	0.05915
2	6.04277	5.79794	3.77544	3.72976	5.612	4.63772	19.5099	13.6058	4.86732	4.88022	3.91987	3.7766	3.54906	3.41701	1.19832	0.72559	9.4142	9.95042	18.9578	21.2028	4.85806	4.82926	24.4093	25.526	1.49312	1.78122	4.5958	3.90682	0.91148	0.78902	0.69633	0.29927	0.07703	0.06536
3	6.14357	6.79523	3.67773	4.03972	4.39482	4.97	16.2915	14.3318	4.86262	5.40799	3.71181	4.01329	3.51822	3.52701	1.16147	0.75702	8.3708	11.1647	15.5647	21.5022	3.93707	4.9239	19.2834	25.9511	1.50918	1.73123	3.5877	4.22608	0.8092	0.82536	0.67039	0.34346	0.06774	0.08069
4	5.47284	7.56511	4.1583	4.4463	5.62607	5.04477	18.5644	13.0567	5.70846	5.30009	4.74415	3.75069	4.15647	3.45979	1.32608	0.70683	11.169	10.4198	21.5649	17.6505	5.37825	4.10427	32.3767	19.3482	1.60536	1.67544	4.64731	4.49496	0.83179	0.9107	0.68888	0.33085	0.09026	0.06835
5		5.32145		3.70659		4.25499		11.1978		4.88524		3.59588		3.00264				9.54523		18.667		4.14054		26.0437		1.58822		3.94014		0.78016		0.26713		0.12753
Bundle sheath strands
Suberin monomers	C16:0 Acid		C18:0 Acid		C18:2 Acid		C18:3 Acid		C20:0 Acid		C22:0 Acid		C24:0 Acid		C26:0 Acid		16-Hydroxy-C16:0 Acid		18-Hydroxy-C18:1 Acid		18-Hydroxy-C18:2 Acid		9,10,18-Trihydroxy-C18:1 Acid		9,10-Epoxy-18-Hydroxy-C18:1 Acid		2-Hydroxy-C22:0 Acid		2-Hydroxy-C24:0 Acid		24-Hydroxy-C24:0 Acid		1,16 C16:0 Dioic Acid
Genotype	Wildtype	Mutant	Wildtype	Mutant	Wildtype	Mutant	Wildtype	Mutant	Wildtype	Mutant	Wildtype	Mutant	Wildtype	Mutant	Wildtype	Mutant	Wildtype	Mutant	Wildtype	Mutant	Wildtype	Mutant	Wildtype	Mutant	Wildtype	Mutant	Wildtype	Mutant	Wildtype	Mutant	Wildtype	Mutant	Wildtype	Mutant
1	48.9172	57.0524	12.7722	18.0523	15.2182	21.9004	60.9201	72.4957	13.7014	11.0239	10.2016	9.12345	10.7869	11.5049	7.32988	3.01677	20.7371	19.8409	50.3311	48.8576	13.39	13.1149	90.9108	79.8151	5.86734	4.57758	4.17337	4.79148	1.45098	1.93245	5.84945	3.11934	0.26715	0.17262
2	63.1953	17.4655	11.3068	17.2429	15.2594	15.6824	59.2478	62.9866	11.2911	17.0832	8.5386	12.8851	9.51772	14.3589	5.94678	5.30602	19.4259	21.5628	45.6732	45.9684	11.6957	11.597	79.9116	121.693	5.38773	3.49575	4.214	4.97705	1.44522	1.66275	5.40186	3.61613	0.24696	0.45816
3	58.7143	18.6829	11.8947	12.4581	17.0706	12.7784	67.1261	48.0049	12.8675	13.5041	9.53156	10.0973	10.4398	10.2829	6.96703	4.12113	21.0899	20.2786	50.3426	46.4175	12.6449	11.3451	99.1606	79.2636	6.01322	4.32575	4.80303	3.73977	1.64438	1.28068	6.59657	3.49882	0.27315	0.47975
4	44.5514	22.5619	12.4185	13.7993	16.0295	16.1533	63.6829	55.2332	14.0607	12.9917	10.6845	10.2128	11.6716	12.0491	7.74735	3.79509	20.8114	17.2442	48.1737	37.6834	12.4026	9.1552	100.527	70.8602	4.70842	2.83159	4.76228	3.9843	1.64728	1.36157	6.51554	3.24833	0.33661	0.27847
5	53.3837	34.6932	10.5046	13.1345	13.7689	14.4645	54.1144	51.6159	11.809	12.1535	8.63051	9.05641	9.13094	9.40317	6.0397	3.64527	19.0445	22.6703	44.4831	48.8976	11.2553	11.9948	81.2069	82.2159	4.79192	4.78925	3.99136	4.97521	1.35118	1.61438	5.67795	3.99336	0.23062	0.31215

## Sheet: Fig. 4a
Figure 4a. CO2 assimilation rate over a range of intercellular partial pressures of CO2 of Setaria viridis wildtype and mutant, n=4.
Wildtype-1		Wildtype-2		Wildtype-3		Wildtype-4		Ci (ubar)	A
Ci (ubar)	A	Ci (ubar)	A	Ci (ubar)	A	Ci (ubar)	A	Average	Average	SE
2.22539	0.0260645	1.32203	-0.0643508	1.40633	0.0143463	2.59227	0.253698	1.8865	0.0574395	0.0684298
11.6057	6.7713	11.5206	5.89497	11.5523	7.08763	10.6404	6.92846	11.3297	6.67059	0.266481
17.763	9.63848	16.7328	7.89251	17.8298	10.467	17.5362	9.86256	17.4655	9.46515	0.552644
25.2269	11.1572	22.0704	10.1987	27.5712	13.1883	22.3957	12.9867	24.3161	11.8827	0.723749
54.3054	18.5696	46.5656	18.2459	76.4158	20.4352	47.1314	23.5587	56.1045	20.2023	1.21837
80.4094	23.1717	84.2066	23.9771	140.146	22.2488	95.4007	29.2559	100.041	24.6633	1.57102
124.873	27.3716	121.03	26.8651	179.975	23.4733	141.704	30.7132	141.896	27.1058	1.48148
191.898	30.1266	175.924	28.2215	274.712	25.1065	190.151	31.6987	208.171	28.7883	1.41828
327.64	33.5733	283.032	30.3078	372.506	25.2007	316.265	33.5575	324.861	30.6598	1.97506
415.767	33.7722	409.809	30.8228	514.862	26.1497	413.325	33.7124	438.441	31.1143	1.79228
590.429	35.1595	580.908	31.4741	687.622	26.1874	581.703	33.4076	610.166	31.5572	1.94171
Mutant-1		Mutant-2		Mutant-3		Mutant-4		Mutant-5		Ci (ubar)	A
Ci (ubar)	A	Ci (ubar)	A	Ci (ubar)	A	Ci (ubar)	A	Ci (ubar)	A	Average	Average	SE
2.51764	-0.248988	2.66371	-0.147695	2.41898	-0.247651	1.61692	-0.0366442	1.53533	-0.0948481	2.0834	-0.132044	0.0450976
15.7505	3.69495	13.1531	4.30037	16.1455	4.75333	17.8053	6.00866	20.4351	4.94414	16.786	4.73703	0.494683
20.4814	4.85438	22.3775	5.71587	29.8606	5.79459	34.8272	7.39555	28.4238	6.70595	26.5275	6.16794	0.557246
33.2688	5.88773	31.8481	6.79537	50.5799	6.14068	55.6716	7.77254	46.883	7.42258	41.9179	6.96956	0.413392
113.257	6.65367	97.9731	8.63065	134.123	7.46915	144.299	8.96347	123.773	9.12362	119.825	8.34285	0.572344
163.586	7.49134	167.431	9.16806	198.003	8.51167	230.609	9.61235	180.469	10.1047	185.524	9.0941	0.56746
212.691	9.04956	209.102	10.0113	239.288	9.16277	287.576	10.801	233.071	10.9004	235.61	10.1905	0.429185
283.999	10.7622	320.623	12.7112	318.966	10.0805	404.818	11.8783	273.645	11.4213	320.771	11.6932	0.40941
430.872	13.0677	393.765	14.1991	472.927	11.0165	536.957	12.0928	441.912	13.1767	450.877	13.1341	0.430581
562.564	14.5332	564.933	16.5466	613.237	11.517	680.636	12.5546	556.374	12.2365	591.127	13.9677	0.998516
699.75	16.0759	705.437	17.6608	757.286	13.1888	821.664	14.4562	733.527	15.2567	740.095	15.8624	0.684607

## Sheet: Fig. 4b-c
Fig. 4b. Response of CO2 assimilation rate at different irradiances, n=4.													Quantum yield (from Table 1)
Wildtype-1		Wildtype-2		Wildtype-3		Wildtype-4		PARin	A				Wildtype-1	Wildtype-2	Wildtype-3	Wildtype-4	slope
PARin	A	PARin	A	PARin	A	PARin	A	Average	Average	SE			slope	slope	slope	slope	Average	SE
2000.11	26.1272	1999.89	28.8068	1999.97	30.3722	1999.85	35.484	1999.95	30.1975	1.96807			0.0489743	0.0487617	0.0476378	0.0530194	0.0495983	0.00117746
1500.03	24.7979	1500.04	27.587	1499.99	29.0082	1499.93	33.5888	1500	28.7454	1.83604
999.911	22.6295	1000.13	25.0234	1000.2	26.3328	1000.02	30.0606	1000.07	26.0116	1.55222
750.058	20.2701	749.805	22.8074	750.069	23.9133	749.79	27.3044	749.93	23.5738	1.45872			Mutant-1	Mutant-2	Mutant-3	Mutant-4	slope
500.187	17.3003	499.833	18.9129	500.072	20.0114	500.195	22.2625	500.072	19.6218	1.04152			slope	slope	slope	slope	Average	SE
299.848	11.4699	299.988	12.3162	299.779	12.7109	299.867	14.3293	299.87	12.7066	0.599646			0.0368146	0.0365927	0.0406633	0.0375742	0.0379112	0.000941127
199.927	8.15381	200.023	7.95316	199.837	8.23207	199.99	9.35362	199.944	8.42316	0.315663
149.757	5.9105	150.133	5.60506	149.889	6.14276	150.074	6.64661	149.963	6.07623	0.219702
100.106	3.53425	100.228	3.12744	99.9559	3.54698	99.893	3.96685	100.046	3.54388	0.171374
75.2697	2.38959	74.7602	1.9662	75.0534	2.37456	74.9961	2.71075	75.0199	2.36028	0.152532
50.0898	1.03067	50.1333	0.820421	49.8697	1.12077	49.8337	1.1409	49.9816	1.02819	0.0732861
24.8932	-0.0936679	25.2206	-0.459613	24.958	-0.151604	24.9288	-0.0898103	25.0001	-0.198674	0.0881202
0.00500046	-1.63724	0.00500046	-1.80007	0.00500046	-1.28749	0.00500046	-1.24948	0.00500046	-1.49357	0.13436
Mutant-1		Mutant-2		Mutant-3		Mutant-4		PARin	A
PARin	A	PARin	A	PARin	A	PARin	A	Average	Average	SE
2000	19.9285	2000.03	15.1106	2000.06	18.4429	2000.23	20.1281	2000.08	18.4025	1.1599
1500.07	19.1734	1500.22	14.753	1500.02	18.2049	1499.8	19.7742	1500.03	17.9764	1.12204
999.823	17.9484	1000.01	14.3845	1000.18	17.5311	1000.06	18.723	1000.02	17.1467	0.953268
749.995	16.9487	749.786	13.5574	749.968	16.3367	749.909	17.5198	749.914	16.0907	0.878292
500.257	13.7339	500.199	11.5111	499.865	13.7385	499.848	14.9537	500.042	13.4843	0.717608
300.016	8.28594	299.813	7.67726	300.038	9.60531	299.905	10.0602	299.943	8.90717	0.556433
199.916	6.08705	199.948	5.90219	200.005	6.64175	199.912	6.62708	199.945	6.31452	0.188532
150.016	4.14907	150.017	3.93895	150.168	5.00994	149.969	4.98358	150.043	4.52038	0.278412
100.101	2.46859	100.087	2.31754	100.014	2.9213	99.99	2.97818	100.048	2.6714	0.16404
74.9877	1.63724	74.9339	1.58801	74.8822	1.94323	75.0997	1.85359	74.9759	1.75552	0.0850997
50.0959	0.617676	50.0522	0.703494	50.0168	0.772326	49.9122	0.984433	50.0193	0.769482	0.0783217
24.9454	-0.27623	25.1512	-0.387985	24.8816	-0.302179	24.9976	-0.0346779	24.9939	-0.250268	0.0757263
0.00500046	-1.27259	0.00500046	-1.41426	0.00500046	-1.49091	0.00500046	-0.884258	0.00500046	-1.26551	0.134887
Fig. 4c. Response of stomatal conductance at different irradiances, n=4
Wildtype-1		Wildtype-2		Wildtype-3		Wildtype-4		PARin	gs
PARin	gs	PARin	gs	PARin	gs	PARin	gs	Average	Average	SE
2000.11	0.153481	1999.89	0.160839	1999.97	0.16099	1999.85	0.220287	1999.95	0.173899	0.0155617
1500.03	0.141758	1500.04	0.145634	1499.99	0.144721	1499.93	0.199613	1500	0.157931	0.0139185
999.911	0.125856	1000.13	0.132258	1000.2	0.13152	1000.02	0.177802	1000.07	0.141859	0.012066
750.058	0.123282	749.805	0.121719	750.069	0.120749	749.79	0.166139	749.93	0.132972	0.011068
500.187	0.104468	499.833	0.107135	500.072	0.106103	500.195	0.153078	500.072	0.117696	0.0118068
299.848	0.0747155	299.988	0.0762162	299.779	0.0844833	299.867	0.111586	299.87	0.0867504	0.00855265
199.927	0.0717889	200.023	0.0623377	199.837	0.0650764	199.99	0.0952554	199.944	0.0736146	0.00748178
149.757	0.059441	150.133	0.0516946	149.889	0.0553996	150.074	0.0801794	149.963	0.0616786	0.00636652
100.106	0.0519577	100.228	0.0450356	99.9559	0.0460754	99.893	0.063381	100.046	0.0516124	0.00420843
75.2697	0.0472727	74.7602	0.0393301	75.0534	0.0394325	74.9961	0.0547814	75.0199	0.0452042	0.0036948
50.0898	0.0457365	50.1333	0.0360503	49.8697	0.0354147	49.8337	0.0467505	49.9816	0.040988	0.00304407
24.8932	0.0431714	25.2206	0.032993	24.958	0.0322488	24.9288	0.0424833	25.0001	0.0377241	0.0029536
0.00500046	0.0433729	0.00500046	0.0302351	0.00500046	0.0291629	0.00500046	0.0390913	0.00500046	0.0354656	0.00344909
Mutant-1		Mutant-2		Mutant-3		Mutant-4		PARin	gs
PARin	gs	PARin	gs	PARin	gs	PARin	gs	Average	Average	SE
2000	0.120978	2000.03	0.0893095	2000.06	0.123507	2000.23	0.128447	2000.08	0.11556	0.00888671
1500.07	0.106241	1500.22	0.0820515	1500.02	0.111721	1499.8	0.126705	1500.03	0.10668	0.00927889
999.823	0.0951342	1000.01	0.0791623	1000.18	0.101644	1000.06	0.120699	1000.02	0.09916	0.00859373
749.995	0.0979466	749.786	0.07628	749.968	0.0966222	749.909	0.11484	749.914	0.0964221	0.00789135
500.257	0.079924	500.199	0.0647914	499.865	0.0874896	499.848	0.102396	500.042	0.0836503	0.00782991
300.016	0.0527619	299.813	0.0483434	300.038	0.0646797	299.905	0.0792209	299.943	0.0612515	0.00691221
199.916	0.045091	199.948	0.0442034	200.005	0.050422	199.912	0.0587387	199.945	0.0496138	0.00333724
150.016	0.0374213	150.017	0.0357116	150.168	0.0462177	149.969	0.0506884	150.043	0.0425097	0.00356775
100.101	0.0281961	100.087	0.0285604	100.014	0.038633	99.99	0.041715	100.048	0.0342761	0.00346356
74.9877	0.0256181	74.9339	0.0255776	74.8822	0.0347638	75.0997	0.0334754	74.9759	0.0298587	0.00247404
50.0959	0.0237977	50.0522	0.0233301	50.0168	0.0329647	49.9122	0.0306722	50.0193	0.0276912	0.00243026
24.9454	0.0225829	25.1512	0.0219936	24.8816	0.0313493	24.9976	0.0277847	24.9939	0.0259276	0.00222685
0.00500046	0.0228721	0.00500046	0.0215751	0.00500046	0.0308147	0.00500046	0.0250643	0.00500046	0.0250816	0.00204219

## Sheet: Fig. 4d
Figure 4d. Time course of CO2 assimilation rate of detached S. viridis wildtype and mutants leaves after feeding with 2-4 mM DCDP measured at 400 ubar CO2, n=4.
Wildtype-1		Wildtype-2		Wildtype-3		Wildtype-4		Average				Mutant-1		Mutant-2		Mutant-3		Mutant-4		Average
Time min	A	Time min	A	Time min	A	Time min	A	Time min	A			Time min	A	Time	A	Time min	A	Time min	A	Time min	A
	µmol m⁻² s⁻¹		µmol m⁻² s⁻¹		µmol m⁻² s⁻¹		µmol m⁻² s⁻¹		µmol m⁻² s⁻¹	SE			µmol m⁻² s⁻¹	min	µmol m⁻² s⁻¹		µmol m⁻² s⁻¹		µmol m⁻² s⁻¹		µmol m⁻² s⁻¹	SE
0	25.195	0	24.6661	0	25.2639	0	24.147	0	24.818	0.232993		0	13.5999	0	22.2971	0	18.6808	0	14.4776	0	17.2639	1.79868
1	25.2196	1	24.9513	1	25.583	1	24.092	1	24.9615	0.28391		1	13.6048	1	22.6044	1	19.0531	1	14.5649	1	17.4568	1.86631
2	25.3287	2	24.3801	2	25.8113	2	24.219	2	24.9348	0.340926		2	13.613	2	22.4321	2	18.7923	2	14.6693	2	17.3767	1.80844
3	25.37	3	25.3017	3	25.6557	3	24.2006	3	25.132	0.286036		3	13.693	3	22.4136	3	19.6721	3	14.7621	3	17.6352	1.83988
4	25.4291	4	25.1945	4	25.5292	4	24.0959	4	25.0622	0.294827		4	13.8655	4	22.5083	4	18.9418	4	14.7335	4	17.5123	1.7893
5	25.5415	5	25.3763	5	25.5412	5	24.2487	5	25.1769	0.278928		5	13.8786	5	22.6158	5	19.3651	5	14.9388	5	17.6996	1.81042
6	25.5978	6	25.2821	6	25.4223	6	24.331	6	25.1583	0.253321		6	14.0977	6	22.6521	6	19.4606	6.00167	14.8873	6.00042	17.7744	1.79795
7.00167	25.6709	7	25.299	7	25.7715	7	24.3326	7.00042	25.2685	0.293447		7	14.3168	7	22.7196	7	19.3623	7.00167	14.9805	7.00042	17.8448	1.76479
8.00167	25.804	8	25.5128	8	25.9809	8	24.2999	8.00042	25.3994	0.338982		8	14.3722	8	22.6612	8	19.1185	8.00167	15.2103	8.00042	17.8405	1.70918
9.00167	25.836	9	25.7218	9	25.7852	9	24.2144	9.00042	25.3893	0.350938		9	14.2772	9	22.7435	9	19.0785	9.00167	14.9981	9.00042	17.7743	1.75748
10.0017	25.9595	10	25.5228	10	25.9641	10	24.5843	10.0004	25.5076	0.290441		10	14.449	10	22.4099	10	19.2658	10.0017	15.1115	10.0004	17.8091	1.67047
11.0017	26.0397	11	25.8246	11	26.1402	11	24.6006	11.0004	25.6513	0.318729		11	14.4762	11	22.6811	11	19.6971	11.0017	15.1338	11.0004	17.9971	1.74021
12.0017	26.1268	12	25.7983	12	26.1408	12	24.5701	12.0004	25.659	0.332274		12	14.6739	12	22.8347	12	19.2887	12.0017	15.2223	12.0004	18.0049	1.70906
13.0017	26.2937	13	25.9367	13	25.8207	13	24.5272	13.0004	25.6446	0.345086		13	14.7415	13	22.8195	13	19.0948	13.0017	15.186	13.0004	17.9605	1.69225
14.0017	26.1499	14	25.6824	14	25.7106	14	24.4562	14.0004	25.4997	0.325526		14	14.6985	14	22.7683	14	19.1396	14.0017	15.24	14.0004	17.9616	1.68418
15.0017	26.1006	15	25.5065	15	25.2931	15	24.3979	15.0004	25.3245	0.315704		15.0067	14.7783	15	22.443	15.0067	19.3205	15.0017	15.1856	15.0038	17.9319	1.6282
16.0017	26.0762	16	25.4941	16	25.5339	16	24.2204	16.0004	25.3311	0.351811		16.0067	14.9659	16	22.5446	16.0067	19.2247	16.0017	15.179	16.0038	17.9786	1.61894
17.0017	26.0216	17	25.5518	17	25.452	17	24.2498	17.0004	25.3188	0.337505		17.0067	14.9462	17	22.813	17.0067	19.0367	17.0017	15.2562	17.0038	18.013	1.65516
18.0017	26.0341	18	25.3688	18.0067	25.5055	18	24.3876	18.0021	25.324	0.307249		18.0067	15.0014	18	22.5385	18.0067	19.0936	18.0017	15.3457	18.0038	17.9948	1.5881
19.0017	26.0207	19.0067	25.5933	19.0067	25.4155	19	24.127	19.0038	25.2891	0.364619		19.0067	14.9182	19	22.6474	19.0067	19.3331	19.0017	15.3079	19.0038	18.0516	1.63522
20.0017	25.9294	20.0067	25.5479	20.0067	25.2608	20	24.2959	20.0038	25.2585	0.312027		20.0067	14.8741	20	22.5751	20.0067	18.7388	20.0017	15.2617	20.0038	17.8624	1.60564
21.0017	25.9405	21.0067	25.3497	21.0067	25.2391	21	24.1057	21.0038	25.1588	0.342822		21.0067	15.0901	21	22.3549	21.0067	18.81	21.0017	15.2506	21.0038	17.8764	1.54029
22.0017	25.7746	22.0067	25.5076	22.0067	24.9593	22	23.9333	22.0038	25.0437	0.3642		22.0067	15.0353	22.0017	22.4895	22.0067	18.9156	22.0017	15.2752	22.0042	17.9289	1.57455
23.0017	25.8018	23.0067	25.2013	23.0067	24.733	23	24.0237	23.0038	24.94	0.336		23.0067	14.9625	23.0017	22.4655	23.0067	18.9701	23.0017	15.2452	23.0042	17.9108	1.58462
24.0017	25.5521	24.0067	25.1427	24.0067	24.3311	24	23.8656	24.0038	24.7229	0.341778		24.0067	14.9088	24.0017	22.4093	24.0067	18.568	24.0017	15.1646	24.0042	17.7627	1.57342
25.0017	25.4886	25.0067	25.307	25.0067	24.0566	25	23.4378	25.0038	24.5725	0.442148		25.0067	15.0481	25.0017	22.3789	25.0067	17.9885	25.0017	14.8973	25.0042	17.5782	1.5664
26.0017	25.2663	26.0067	25.101	26.0067	23.6582	26	23.2366	26.0038	24.3155	0.455851		26.0067	14.8747	26.0017	22.3263	26.0067	18.0393	26.0017	14.7718	26.0042	17.503	1.58995
27.0017	25.0806	27.0067	24.9933	27.0067	23.292	27.0067	22.7651	27.0054	24.0327	0.527659		27.0067	15.051	27.0017	22.2967	27.0067	17.8587	27.0017	14.7	27.0042	17.4766	1.56998
28.0017	24.855	28.0067	24.6881	28.0067	22.7716	28.0067	22.5132	28.0054	23.707	0.552611		28.0067	15.0184	28.0017	22.2766	28.0067	17.547	28.0017	14.3754	28.0042	17.3043	1.60388
29.0017	24.6617	29.0067	24.4879	29.0067	22.3998	29.0067	21.9944	29.0054	23.3859	0.619178		29.0067	14.904	29.0017	22.149	29.0067	17.112	29.0017	14.1281	29.0042	17.0733	1.61543
30.0017	24.4967	30.0067	24.2179	30.0067	21.9009	30.0067	21.6883	30.0054	23.0759	0.664784		30.0067	14.9127	30.0017	22.0054	30.0067	16.9212	30.0017	13.9697	30.0042	16.9522	1.60396
31.0017	24.1767	31.0067	24.0725	31.0067	21.4095	31.0067	21.4854	31.0054	22.786	0.691634		31.0067	15.1032	31.0017	21.8942	31.0067	16.555	31.0017	13.5886	31.0042	16.7853	1.61663
32.0017	23.9395	32.0067	23.6357	32.0067	20.9863	32.0067	20.8573	32.0054	22.3547	0.742396		32.0067	14.7921	32.0017	21.7055	32.0067	16.2404	32.0017	13.3186	32.0042	16.5141	1.63711
33.0017	23.6547	33.0067	23.4779	33.0067	20.3289	33.0067	20.5387	33.0054	22.0001	0.810344		33.0067	14.8467	33.0017	21.519	33.0067	15.931	33.0017	13.0182	33.0042	16.3287	1.63815
34.0083	23.3321	34.0067	23.0187	34.0067	19.9132	34.0067	20.2478	34.0071	21.628	0.803486		34.0067	14.6573	34.0017	21.3855	34.0067	15.6768	34.0083	12.7205	34.0058	16.11	1.66568
35.0083	22.9727	35.0067	22.8399	35.0067	19.4083	35.0067	19.5731	35.0071	21.1985	0.882758		35.0067	14.6342	35.0017	21.3432	35.0067	15.3199	35.0083	12.4267	35.0058	15.931	1.70543
36.0083	22.6082	36.0067	22.5987	36.0067	18.8323	36.0067	19.3229	36.0071	20.8405	0.914773		36.0067	14.5937	36.0017	21.2322	36.0067	15.0168	36.0083	12.1503	36.0058	15.7483	1.72988
37.0083	22.3685	37.0067	22.1961	37.0067	18.3158	37.0067	18.6128	37.0071	20.3733	0.987802		37.0067	14.4721	37.0017	21.0463	37.0067	14.4691	37.0083	11.8706	37.0058	15.4645	1.7521
38.0083	21.9926	38.0067	21.9916	38.0067	17.7284	38.0067	18.0753	38.0071	19.947	1.058		38.0067	14.3983	38.0017	20.8621	38.0067	14.3547	38.0083	11.6909	38.0058	15.3265	1.74482
39.0083	21.6713	39.0067	21.7354	39.0067	17.2579	39.0067	17.5736	39.0071	19.5595	1.10862		39.0067	14.4783	39.0017	20.7763	39.0067	13.8739	39.0083	11.3101	39.0058	15.1096	1.79765
40.0083	21.2443	40.0067	21.3509	40.0067	16.594	40.0067	17.004	40.0071	19.0483	1.1641		40.0067	14.2306	40.0017	20.5511	40.0067	13.5701	40.0083	11.0961	40.0058	14.862	1.80029
41.0083	20.941	41.0067	20.9944	41.0067	16.0564	41.0067	16.5736	41.0071	18.6413	1.20507		41.0067	14.1284	41.0017	20.3433	41.0067	13.2627	41.0083	10.7908	41.0058	14.6313	1.81663
42.0083	20.4719	42.0067	20.6	42.0067	15.3899	42.0067	15.9202	42.0071	18.0955	1.26418		42.0067	13.9124	42.0017	20.32	42.0067	13.1093	42.0083	10.4188	42.0058	14.4401	1.87606
43.0083	20.1555	43.0067	20.1847	43.0067	14.8214	43.0067	15.4511	43.0071	17.6532	1.30481		43.0083	13.9351	43.0017	19.9651	43.0083	12.7126	43.0083	10.2498	43.0067	14.2157	1.84611
44.0083	19.7112	44.0067	20.0582	44.0067	14.381	44.0067	15.0025	44.0071	17.2882	1.3471		44.0083	13.7862	44.0017	20.0014	44.0083	12.5067	44.0083	9.92652	44.0067	14.0552	1.91264
45.0083	19.2602	45.0067	19.4461	45.0067	13.7051	45.0067	14.4695	45.0071	16.7202	1.36721		45.0083	13.9528	45.0017	19.8078	45.0083	12.2105	45.0083	9.76705	45.0067	13.9345	1.912
46.0083	18.7594	46.0067	19.1888	46.0067	13.1278	46.0067	13.818	46.0071	16.2235	1.42814		46.0083	13.5731	46.0017	19.6016	46.0083	12.0197	46.0083	9.53972	46.0067	13.6835	1.91443
47.0083	18.4058	47.0067	18.8103	47.0067	12.5357	47.0067	13.2623	47.0071	15.7535	1.48187		47.0083	13.5496	47.0017	19.5217	47.0083	11.6332	47.0083	9.33023	47.0067	13.5087	1.95167
48.0083	18.0417	48.0067	18.4642	48.0083	11.9355	48.0067	12.7445	48.0075	15.2965	1.53579		48.0083	13.6145	48.0017	19.2933	48.0083	11.322	48.0083	9.1909	48.0067	13.3552	1.946
49.0083	17.5252	49.0067	17.9344	49.0083	11.2984	49.0067	12.2318	49.0075	14.7475	1.55128		49.0083	13.3521	49.0017	19.1333	49.0083	11.0147	49.0083	8.91842	49.0067	13.1046	1.97144
50.0083	17.1606	50.0083	17.5264	50.0083	10.7735	50.0067	11.7482	50.0079	14.3022	1.58199		50.0083	13.5005	50.0083	19.0316	50.0083	10.9582	50.0083	8.63308	50.0083	13.0308	1.99776
51.0083	16.7736	51.0083	17.2314	51.0083	10.1673	51.0067	11.2366	51.0079	13.8522	1.6406		51.0083	13.3202	51.0083	18.842	51.0083	10.4494	51.0083	8.42406	51.0083	12.7589	2.02391
52.0083	16.2388	52.0083	16.769	52.0083	9.74599	52.0067	10.8568	52.0079	13.4026	1.61717		52.0083	13.2278	52.0083	18.7133	52.0083	10.18	52.0083	8.2621	52.0083	12.5958	2.04028
53.0083	15.7073	53.0083	16.3804	53.0083	9.23847	53.0067	10.2597	53.0079	12.8965	1.64057		53.0083	13.0981	53.0083	18.3999	53.0083	10.3287	53.0083	8.06688	53.0083	12.4734	1.99218
54.0083	15.2526	54.0083	16.0084	54.0083	8.67358	54.0067	9.74303	54.0079	12.4194	1.67536		54.0083	13.0782	54.0083	18.0875	54.0083	9.81386	54.0083	7.78086	54.0083	12.1901	2.01091
55.0083	14.85	55.0083	15.6166	55.0083	8.301	55.0067	9.39565	55.0079	12.0408	1.66655		55.0083	12.9638	55.0083	18.046	55.0083	9.50376	55.0083	7.64361	55.0083	12.0393	2.04427
56.0083	14.4732	56.0083	15.0596	56.0083	7.68261	56.0083	9.18524	56.0083	11.6002	1.66134		56.0083	12.7768	56.0083	17.8785	56.0083	8.99951	56.0083	7.47878	56.0083	11.7834	2.0723
57.0083	13.9438	57.0083	14.7234	57.0083	7.33988	57.0083	8.71018	57.0083	11.1793	1.65411		57.0083	12.9234	57.0083	17.7362	57.0083	9.01102	57.0083	7.45971	57.0083	11.7826	2.05126
58.0083	13.4899	58.0083	14.2971	58.0083	7.11852	58.0083	8.47241	58.0083	10.8445	1.60058		58.0083	12.624	58.0083	17.4417	58.0083	9.04158	58.0083	7.13179	58.0083	11.5598	2.02777
59.0083	13.1193	59.0083	13.8565	59.0083	6.66929	59.0083	7.88051	59.0083	10.3814	1.62495		59.0083	12.5199	59.0083	17.3285	59.0083	8.66725	59.0083	7.03983	59.0083	11.3889	2.04744
60.0083	12.6362	60.0083	13.5313	60.0083	6.30574	60.0083	7.52678	60.0083	10	1.61625		60.0083	12.4129	60.0083	17.193	60.0083	8.34853	60.0083	6.87373	60.0083	11.207	2.06937
61.0083	12.267	61.0083	13.1043	61.0083	6.10439	61.0083	7.15616	61.0083	9.65796	1.58264		61.0083	12.3778	61.0083	16.989	61.0083	8.17876	61.0083	6.72313	61.0083	11.0672	2.06557
62.01	11.7956	62.0083	12.675	62.0083	5.70619	62.0083	6.92224	62.0087	9.27475	1.55317		62.0083	12.3936	62.0083	16.7839	62.0083	8.07607	62.0083	6.55163	62.0083	10.9513	2.06112
63.01	11.4106	63.0083	12.3014	63.0083	5.44093	63.0083	6.43293	63.0087	8.89648	1.54757		63.0083	12.152	63.0083	16.6123	63.0083	7.91315	63.01	6.44137	63.0087	10.7797	2.04843
64.01	10.9373	64.0083	11.9521	64.0083	5.21969	64.0083	6.26628	64.0087	8.59382	1.49603		64.0083	12.222	64.0083	16.4348	64.0083	7.60839	64.01	6.28243	64.0087	10.6369	2.0698
65.01	10.492	65.0083	11.325	65.0083	4.99751	65.0083	5.77088	65.0087	8.14635	1.44139		65.0083	11.9369	65.0083	16.1468	65.0083	7.5218	65.01	6.19085	65.0087	10.4491	2.02285
66.01	10.1032	66.0083	11.2254	66.0083	4.73427	66.0083	5.61932	66.0087	7.92056	1.4407		66.0083	11.8151	66.0083	16.1358	66.0083	7.42221	66.01	6.00193	66.0087	10.3438	2.05101
67.01	9.80567	67.0083	10.71	67.0083	4.5836	67.0083	5.47176	67.0087	7.64276	1.37011		67.0083	11.8529	67.0083	15.9308	67.0083	7.31774	67.01	5.83448	67.0087	10.234	2.04833
68.01	9.2931	68.0083	10.4766	68.0083	4.38295	68.0083	5.24869	68.0087	7.35033	1.33592		68.0083	11.8217	68.0083	15.7648	68.0083	6.92726	68.01	5.79407	68.0087	10.077	2.06008
69.01	8.94855	69.0083	9.95467	69.0083	4.29599	69.0083	4.71178	69.0087	6.97775	1.29287		69.0083	11.7277	69.0083	15.515	69.0083	6.92222	69.01	5.68499	69.0087	9.96247	2.02462
70.01	8.63841	70.0083	9.6683	70.0083	4.07288	70.0083	4.59445	70.0087	6.74351	1.26216		70.0083	11.7128	70.0083	15.2809	70.015	6.65816	70.01	5.43866	70.0104	9.77261	2.04268
71.01	8.3019	71.0083	9.35855	71.0083	3.88072	71.0083	4.43505	71.0087	6.49405	1.22591		71.015	11.4016	71.0083	15.1588	71.015	6.49353	71.01	5.41405	71.0121	9.617	2.02183
72.01	7.95356	72.0083	9.18033	72.0083	3.79568	72.0083	4.35518	72.0087	6.32119	1.18554		72.015	11.3229	72.0083	14.8887	72.015	6.33854	72.01	5.31691	72.0121	9.46677	1.99749
73.01	7.6135	73.0083	8.77765	73.0083	3.70378	73.0083	4.24663	73.0087	6.08539	1.11464		73.015	11.1686	73.0083	14.7918	73.015	6.18439	73.01	5.13583	73.0121	9.32017	2.01159
74.01	7.30183	74.0083	8.74908	74.0083	3.56771	74.0083	4.0063	74.0087	5.90623	1.12865		74.015	11.2794	74.0083	14.571	74.015	6.16863	74.01	5.15012	74.0121	9.29229	1.97869
75.01	7.04971	75.0083	8.20718	75.0083	3.34196	75.0083	3.93298	75.0087	5.63296	1.05743		75.015	11.0207	75.0083	14.3517	75.015	6.17868	75.01	5.0476	75.0121	9.14968	1.9359
76.01	6.64729	76.0083	7.98786	76.0083	3.14162	76.0083	3.9212	76.0087	5.42449	1.01776		76.015	10.923	76.0083	14.1076	76.015	5.89081	76.01	4.87594	76.0121	8.94934	1.93994
77.01	6.32301	77.0083	7.78145	77.0083	3.32412	77.0083	3.65354	77.0087	5.27053	0.959709		77.015	10.8826	77.01	13.9297	77.015	5.84061	77.01	4.83897	77.0125	8.87298	1.91621
78.01	6.15126	78.0083	7.66796	78.0083	3.09496	78.0083	3.60353	78.0087	5.12943	0.964562		78.015	10.7902	78.01	13.7233	78.015	5.62935	78.01	4.75813	78.0125	8.72523	1.9073
79.01	5.85873	79.0083	7.45401	79.015	2.94106	79.0083	3.39029	79.0104	4.91102	0.950728		79.015	10.7823	79.01	13.5621	79.015	5.28338	79.01	4.62425	79.0125	8.563	1.93538
80.01	5.60299	80.0067	7.0911	80.015	2.96802	80.0083	3.34532	80.01	4.75186	0.87013		80.015	10.67	80.01	13.3656	80.015	5.60438	80.01	4.51609	80.0125	8.53902	1.8732
81.01	5.36027	81.015	7.02979	81.015	2.8215	81.0083	3.33879	81.0121	4.63759	0.865252		81.015	10.3786	81.01	13.1594	81.015	5.25183	81.01	4.42889	81.0125	8.30468	1.86568
82.01	5.10646	82.015	6.65028	82.015	2.74441	82.0083	3.06413	82.0121	4.39132	0.820085		82.015	10.4453	82.01	12.9723	82.015	5.14801	82.01	4.47904	82.0125	8.26117	1.84321
83.01	4.97071	83.015	6.59437	83.015	2.66346	83.0083	3.14418	83.0121	4.34318	0.805014		83.015	10.302	83.01	12.776	83.015	5.18263	83.01	4.35126	83.0125	8.15299	1.81231
84.01	4.78529	84.015	6.38571	84.015	2.65549	84.0083	3.02996	84.0121	4.21411	0.769138		84.015	10.2305	84.01	12.5214	84.015	5.14185	84.01	4.36593	84.0125	8.06493	1.76592
85.01	4.51647	85.015	6.25639	85.015	2.50634	85.015	2.91905	85.0138	4.04956	0.763663		85.015	10.0981	85.01	12.3508	85.015	5.07841	85.01	4.25116	85.0125	7.9446	1.74945
86.01	4.40257	86.015	6.19025	86.015	2.47986	86.015	2.73914	86.0138	3.95296	0.768159		86.015	10.0186	86.01	12.0858	86.015	4.78388	86.01	4.13923	86.0125	7.75689	1.74702
87.01	4.27623	87.015	6.00834	87.015	2.56876	87.015	2.67151	87.0138	3.88121	0.724182		87.015	9.89164	87.01	11.8834	87.015	4.83376	87.01	4.02992	87.0125	7.65968	1.71236
88.01	4.11327	88.015	5.58856	88.015	2.39287	88.015	2.74625	88.0138	3.71024	0.650911		88.015	9.82607	88.01	11.8274	88.015	4.75527	88.01	4.11145	88.0125	7.63005	1.6948
89.01	3.86171	89.015	5.63733	89.015	2.38633	89.015	2.64506	89.0138	3.63261	0.663318		89.015	9.64244	89.01	11.5308	89.015	4.69196	89.01	3.91785	89.0125	7.44577	1.66418
90.0167	3.83111	90.015	5.42603	90.015	2.23546	90.015	2.56853	90.0154	3.51528	0.647302		90.015	9.59336	90.01	11.2726	90.015	4.61157	90.01	3.98985	90.0125	7.36685	1.61675
91.0167	3.67129	91.015	5.43257	91.015	2.29098	91.015	2.57985	91.0154	3.49367	0.63626		91.015	9.58399	91.01	11.1291	91.015	4.56376	91.01	3.85906	91.0125	7.28398	1.61668
92.0167	3.52288	92.015	5.27466	92.015	2.208	92.015	2.50272	92.0154	3.37707	0.619318		92.015	9.38112	92.01	10.9392	92.015	4.60695	92.0167	3.89026	92.0142	7.20439	1.55815
93.0167	3.41302	93.015	5.14038	93.015	2.26578	93.015	2.53903	93.0154	3.33955	0.579782		93.015	9.40714	93.01	10.7255	93.015	4.44301	93.0167	3.80784	93.0142	7.09587	1.55703
94.0167	3.34615	94.015	5.18691	94.015	2.10589	94.015	2.50141	94.0154	3.28509	0.612391		94.015	9.19236	94.01	10.5708	94.015	4.3365	94.0167	3.73643	94.0142	6.95901	1.53395
95.0167	3.23153	95.015	5.03737	95.015	2.08678	95.015	2.41548	95.0154	3.19279	0.590561		95.015	9.17418	95.01	10.4343	95.015	4.26475	95.0167	3.78926	95.0142	6.91562	1.51181
96.0167	3.21867	96.015	4.8501	96.015	2.11647	96.015	2.50912	96.0154	3.17359	0.53986		96.015	9.00053	96.01	10.1564	96.015	4.28561	96.0167	3.63208	96.0142	6.76865	1.47109
97.0167	3.09069	97.015	4.69935	97.015	2.08551	97.015	2.41495	97.0154	3.07263	0.519839		97.015	9.01719	97.01	9.99183	97.015	4.09602	97.0167	3.65246	97.0142	6.68938	1.46682
98.0167	3.01517	98.015	4.67567	98.015	2.02892	98.015	2.31772	98.0154	3.00937	0.530173		98.015	8.82781	98.01	9.8426	98.0167	4.34549	98.0167	3.6139	98.0146	6.65745	1.40152
99.0167	2.9346	99.015	4.66698	99.015	2.00116	99.015	2.37641	99.0154	2.99479	0.527226		99.015	8.68219	99.01	9.66347	99.0167	4.10766	99.0167	3.58214	99.0146	6.50887	1.3906
100.017	2.84155	100.015	4.46253	100.015	1.89383	100.015	2.3538	100.015	2.88793	0.500336		100.017	8.57981	100.01	9.52494	100.017	4.03672	100.017	3.46557	100.015	6.40176	1.38354
101.017	2.8666	101.015	4.59577	101.015	1.98696	101.015	2.20866	101.015	2.9145	0.528362		101.017	8.39557	101.01	9.31854	101.017	3.77447	101.017	3.4375	101.015	6.23152	1.36764
102.017	2.78243	102.015	4.31732	102.015	1.86213	102.015	2.22317	102.015	2.79626	0.484068		102.017	8.34966	102.01	9.15922	102.017	4.01482	102.017	3.46678	102.015	6.24762	1.30676
103.017	2.71853	103.015	4.39564	103.015	1.86369	103.015	2.17888	103.015	2.78918	0.504296		103.017	8.36286	103.01	8.97463	103.017	4.03966	103.017	3.36954	103.015	6.18667	1.2924
104.017	2.77184	104.015	4.25449	104.015	1.77188	104.015	2.10339	104.015	2.7254	0.492365		104.017	8.48794	104.01	8.84329	104.017	3.94039	104.017	3.45754	104.015	6.18229	1.28705
105.017	2.60975	105.015	4.06047	105.015	1.79548	105.015	2.17084	105.015	2.65913	0.443509		105.017	8.20598	105.017	8.60389	105.017	3.70952	105.017	3.39538	105.017	5.97869	1.25632
106.017	2.5306	106.015	4.12125	106.017	1.79231	106.015	2.08489	106.016	2.63226	0.464225		106.017	8.0878	106.017	8.61034	106.017	3.80286	106.017	3.36591	106.017	5.96673	1.23651
107.017	2.56488	107.015	3.90251	107.017	1.82718	107.015	2.1381	107.016	2.60817	0.408909		107.017	8.1311	107.017	8.48172	107.017	3.72242	107.017	3.36841	107.017	5.92591	1.23264
108.017	2.46304	108.015	3.86928	108.017	1.77752	108.015	1.97452	108.016	2.52109	0.422108		108.017	7.95007	108.017	8.29911	108.017	3.4891	108.017	3.2584	108.017	5.74917	1.22904
109.017	2.40889	109.017	3.87166	109.017	1.72684	109.015	2.10267	109.016	2.52752	0.419712		109.017	7.83856	109.017	8.09231	109.017	3.78588	109.017	3.23254	109.017	5.73732	1.15595
110.017	2.32285	110.017	3.75393	110.017	1.73576	110.015	1.97586	110.016	2.4471	0.404254		110.017	7.93474	110.017	8.06721	110.017	3.776	110.017	3.19794	110.017	5.74397	1.17053
111.017	2.39925	111.017	3.82023	111.017	1.78183	111.015	1.94202	111.016	2.48583	0.414685		111.017	7.90203	111.017	7.89518	111.017	3.66542	111.017	3.22789	111.017	5.67263	1.15226
112.017	2.2494	112.017	3.71993	112.017	1.70913	112.015	1.99891	112.016	2.41934	0.40013		112.017	7.85091	112.017	7.68972	112.017	3.49071	112.017	3.18915	112.017	5.55512	1.14562
113.017	2.27045	113.017	3.54129	113.017	1.67259	113.015	2.09849	113.016	2.39571	0.359564		113.017	7.60478	113.017	7.71854	113.017	3.50163	113.017	3.20761	113.017	5.50814	1.11356
114.017	2.20883	114.017	3.49795	114.017	1.59864	114.017	1.85923	114.017	2.29116	0.376763		114.017	7.59444	114.017	7.48989	114.017	3.64773	114.017	3.14613	114.017	5.46955	1.07438
115.017	2.26174	115.017	3.66979	115.017	1.6296	115.017	1.93655	115.017	2.37442	0.403085		115.017	7.53164	115.017	7.33658	115.017	3.51086	115.017	3.11262	115.017	5.37292	1.06747
116.017	2.25618	116.017	3.48874	116.017	1.54607	116.017	1.87309	116.017	2.29102	0.379944		116.017	7.53075	116.017	7.23924	116.017	3.61085	116.017	3.07869	116.017	5.36488	1.04905
117.017	2.1835	117.017	3.4918	117.017	1.61029	117.017	1.87879	117.017	2.2911	0.372985		117.017	7.24619	117.017	7.1045	117.017	3.37256	117.017	3.0487	117.017	5.19299	1.02572
118.017	2.11203	118.017	3.46105	118.017	1.53315	118.017	1.8811	118.017	2.24684	0.377324		118.017	7.50179	118.017	6.98063	118.017	3.34547	118.017	3.06569	118.017	5.2234	1.04758
119.018	2.07939	119.017	3.51454	119.017	1.61601	119.017	2.00229	119.017	2.30306	0.372399		119.017	7.33792	119.017	6.95613	119.017	3.41011	119.017	2.98999	119.017	5.17354	1.02436
120.018	2.15356	120.017	3.44321	120.017	1.56991	120.017	1.72798	120.017	2.22366	0.37994		120.017	7.26516	120.017	6.78444	120.017	3.19476	120.017	2.99902	120.017	5.06085	1.0186
121.018	2.03617	121.017	3.42404	121.017	1.54781	121.017	1.72975	121.017	2.18444	0.380406		121.017	7.14424	121.017	6.68656	121.017	3.37507	121.017	3.03061	121.017	5.05912	0.964266
122.018	1.98497	122.017	3.48302	122.017	1.54312	122.017	1.76111	122.017	2.19306	0.392962		122.017	7.22022	122.017	6.6291	122.017	3.38919	122.017	3.0679	122.017	5.0766	0.962206
123.018	2.09478	123.017	3.2008	123.017	1.54405	123.017	1.87676	123.017	2.1791	0.321008		123.017	7.10663	123.017	6.53477	123.017	3.28289	123.018	3.02454	123.017	4.98721	0.953717
124.018	1.97775	124.017	3.32859	124.017	1.56677	124.017	1.88577	124.017	2.18972	0.348559		124.017	7.27903	124.017	6.43163	124.017	3.39286	124.018	3.08543	124.017	5.04724	0.94809
125.018	1.9799	125.017	3.15995	125.017	1.49991	125.017	1.77075	125.017	2.10263	0.327252		125.017	7.02156	125.017	6.28104	125.017	3.32652	125.018	2.96055	125.017	4.89742	0.918172
126.018	2.02149	126.017	3.23102	126.017	1.46655	126.017	1.73168	126.017	2.11268	0.348487		126.017	6.97764	126.017	6.26827	126.017	3.12944	126.018	2.96853	126.017	4.83597	0.932301
127.018	1.93771	127.017	3.13399	127.017	1.3891	127.017	1.79531	127.017	2.06403	0.335511		127.017	6.94709	127.017	6.11845	127.023	3.1932	127.018	2.99207	127.019	4.8127	0.901779
128.018	1.98078	128.017	3.25993	128.017	1.48795	128.017	1.6964	128.017	2.10626	0.355621		128.017	6.95116	128.017	6.04607	128.023	3.36021	128.018	2.99544	128.019	4.83822	0.875739
129.018	1.90231	129.017	3.18994	129.017	1.41613	129.017	1.90311	129.017	2.10287	0.339946		129.023	6.72212	129.017	5.9545	129.023	3.17155	129.018	2.93055	129.02	4.69468	0.861384
130.018	1.97271	130.017	3.05857	130.017	1.43747	130.017	1.73009	130.017	2.04971	0.316305		130.023	6.65107	130.017	5.84612	130.023	3.07577	130.018	2.94941	130.02	4.63059	0.848673
131.018	1.80806	131.017	3.3244	131.017	1.52537	131.017	1.68863	131.017	2.08662	0.372656		131.023	6.74333	131.017	5.78297	131.023	3.09458	131.018	2.94758	131.02	4.64211	0.855685
132.018	1.80105	132.017	3.1403	132.017	1.39734	132.017	1.50164	132.017	1.96008	0.360097		132.023	6.5514	132.017	5.80161	132.023	3.24742	132.018	2.84432	132.02	4.61119	0.823134
133.018	1.77611	133.017	3.1457	133.017	1.38297	133.017	1.74269	133.017	2.01187	0.347288		133.023	6.68401	133.017	5.60578	133.023	3.10994	133.018	2.86174	133.02	4.56537	0.840307
134.018	1.86241	134.017	3.22787	134.017	1.42749	134.017	1.52066	134.017	2.00961	0.372716		134.023	6.44977	134.018	5.68379	134.023	2.99239	134.018	2.89288	134.021	4.50471	0.818885
135.018	1.87788	135.017	2.92179	135.017	1.3536	135.017	1.71487	135.017	1.96704	0.301043		135.023	6.54644	135.018	5.55996	135.023	2.97145	135.018	2.87435	135.021	4.48805	0.828253
136.018	1.7897	136.017	3.05797	136.023	1.36047	136.017	1.64586	136.019	1.9635	0.335919		136.023	6.446	136.018	5.50837	136.023	3.05051	136.018	2.94709	136.021	4.48799	0.788066
137.018	1.7762	137.017	3.12299	137.023	1.49083	137.017	1.74055	137.019	2.03265	0.329999		137.023	6.48128	137.018	5.44884	137.023	2.93954	137.018	2.86567	137.021	4.43383	0.812991
138.018	1.79676	138.017	2.97735	138.023	1.23241	138.017	1.61536	138.019	1.90547	0.336445		138.023	6.43056	138.018	5.32234	138.023	3.0472	138.018	2.84036	138.021	4.41011	0.784687
139.018	1.79092	139.017	3.17281	139.023	1.32587	139.017	1.68935	139.019	1.99474	0.362404		139.023	6.54894	139.018	5.33126	139.023	2.92544	139.018	2.83496	139.021	4.41015	0.820912
140.018	1.69153	140.023	3.23459	140.023	1.42443	140.017	1.60709	140.02	1.98941	0.374574		140.023	6.49343	140.018	5.27013	140.023	3.02657	140.018	2.76038	140.021	4.38763	0.804721
141.018	1.71584	141.023	3.12155	141.023	1.24356	141.017	1.58849	141.02	1.91736	0.369942		141.023	6.27228	141.018	5.19517	141.023	3.14715	141.018	2.80969	141.021	4.35607	0.740664
142.018	1.73597	142.023	2.99141	142.023	1.27589	142.017	1.70212	142.02	1.92635	0.331057		142.023	6.2835	142.018	5.18643	142.023	2.96793	142.018	2.77349	142.021	4.30284	0.767014
143.018	1.68214	143.023	3.0441	143.023	1.24281	143.017	1.64406	143.02	1.90328	0.351548		143.023	6.38264	143.018	5.10709	143.023	2.76337	143.018	2.81423	143.021	4.26683	0.798044
144.018	1.69785	144.023	3.20927	144.023	1.25037	144.015	1.53215	144.02	1.92241	0.392462		144.023	6.16886	144.018	5.02479	144.023	3.06159	144.018	2.83827	144.021	4.27338	0.715795
145.018	1.68628	145.023	2.87636	145.023	1.27547	145.023	1.50934	145.022	1.83686	0.318921		145.023	6.40453	145.018	5.05453	145.023	2.93001	145.018	2.8346	145.021	4.30592	0.775564
146.018	1.57652	146.023	3.09434	146.023	1.28441	146.023	1.58287	146.022	1.88454	0.366029		146.023	6.22262	146.018	4.94784	146.023	2.79604	146.018	2.87384	146.021	4.21009	0.747424
147.018	1.67732	147.023	3.11428	147.023	1.30897	147.023	1.48731	147.022	1.89697	0.369113		147.023	6.26036	147.018	4.91927	147.023	2.92148	147.018	2.82295	147.021	4.23102	0.74339
148.018	1.6732	148.023	3.04061	148.023	1.09514	148.023	1.53037	148.022	1.83483	0.375932		148.023	6.28938	148.018	4.92711	148.023	2.6451	148.018	2.82874	148.021	4.17259	0.782699
149.025	1.67531	149.023	2.85814	149.023	1.2517	149.023	1.58944	149.024	1.84365	0.313322		149.023	6.31281	149.018	4.80055	149.023	2.93607	149.018	2.71788	149.021	4.19183	0.758005
150.025	1.56312	150.023	3.02848	150.023	1.23308	150.023	1.48431	150.024	1.82725	0.363628		150.023	6.15293	150.018	4.72416	150.023	3.09185	150.018	2.78805	150.021	4.18925	0.698084
151.025	1.61908	151.023	3.04686	151.023	1.18796	151.023	1.50831	151.024	1.84055	0.368827		151.023	5.99999	151.018	4.76884	151.023	2.77922	151.018	2.82907	151.021	4.09428	0.703179
152.025	1.58373	152.023	2.86371	152.023	1.2109	152.023	1.60913	152.024	1.81687	0.322551		152.023	6.14015	152.018	4.77171	152.023	2.90926	152.018	2.76288	152.021	4.146	0.721606
153.025	1.56906	153.023	2.90044	153.023	1.24033	153.023	1.45309	153.024	1.79073	0.336406		153.023	5.96922	153.018	4.65701	153.023	2.84605	153.018	2.78985	153.021	4.06553	0.687428
154.025	1.53188	154.023	2.86371	154.023	1.16986	154.023	1.51806	154.024	1.77088	0.334319		154.023	5.92012	154.018	4.6581	154.023	2.64921	154.025	2.76396	154.023	3.99785	0.705802
155.025	1.45978	155.023	3.01198	155.023	1.1243	155.023	1.62904	155.024	1.80628	0.371508		155.023	5.94725	155.018	4.59514	155.023	2.87337	155.025	2.74169	155.023	4.03936	0.682761
156.025	1.48919	156.023	2.82891	156.023	1.16812	156.023	1.51439	156.024	1.75015	0.329259		156.025	5.80168	156.018	4.57349	156.025	2.74624	156.025	2.79327	156.023	3.97867	0.663387
157.025	1.53755	157.023	2.8295	157.023	1.10107	157.023	1.39369	157.024	1.71545	0.34193		157.025	6.00038	157.018	4.55472	157.025	2.79629	157.025	2.69814	157.023	4.01238	0.704859
158.025	1.52904	158.023	2.99887	158.023	1.16243	158.023	1.48043	158.024	1.79269	0.366889		158.025	5.96543	158.018	4.46817	158.025	2.72718	158.025	2.77005	158.023	3.98271	0.69348
159.025	1.29416	159.023	2.88581	159.023	1.13811	159.023	1.4226	159.024	1.68517	0.361721		159.025	5.83416	159.018	4.46374	159.025	2.72629	159.025	2.76926	159.023	3.94836	0.66861
160.025	1.4099	160.023	2.88035	160.023	1.1439	160.023	1.56572	160.024	1.74996	0.345898		160.025	5.9089	160.018	4.5113	160.025	2.71737	160.025	2.69763	160.023	3.9588	0.694735
161.025	1.43811	161.023	2.86949	161.023	1.16078	161.023	1.51754	161.024	1.74648	0.34173		161.025	6.08077	161.018	4.41087	161.025	2.71281	161.025	2.7304	161.023	3.98371	0.719541
162.025	1.49361	162.023	2.70634	162.023	1.10161	162.023	1.51423	162.024	1.70395	0.310681		162.025	5.77793	162.025	4.41035	162.025	2.84765	162.025	2.67457	162.025	3.92763	0.652846
163.025	1.4572	163.023	2.82008	163.023	1.17354	163.023	1.45271	163.024	1.72588	0.331578		163.025	5.85185	163.025	4.38812	163.025	2.87014	163.025	2.7851	163.025	3.9738	0.649606
164.025	1.42815	164.023	2.8596	164.023	1.10005	164.023	1.51237	164.024	1.72504	0.347487		164.025	5.78647	164.025	4.24289	164.025	2.59567	164.025	2.67375	164.025	3.8247	0.676197
165.025	1.38039	165.023	2.64474	165.025	1.19833	165.023	1.47436	165.024	1.67445	0.293786		165.025	5.93379	165.025	4.32637	165.025	2.64797	165.025	2.68999	165.025	3.89953	0.699991
166.025	1.35321	166.023	2.75457	166.025	1.08737	166.023	1.49801	166.024	1.67329	0.331224		166.025	5.8828	166.025	4.23804	166.025	2.65574	166.025	2.68932	166.025	3.86647	0.685818
167.025	1.35642	167.023	2.90188	167.025	1.04788	167.023	1.40251	167.024	1.67717	0.371863		167.025	5.80154	167.025	4.29656	167.025	2.65225	167.025	2.75568	167.025	3.87651	0.665196
168.025	1.42715	168.025	2.75693	168.025	1.05466	168.023	1.46258	168.025	1.67533	0.332861		168.025	5.65694	168.025	4.21671	168.025	2.49796	168.025	2.70532	168.025	3.76923	0.658874
169.025	1.31374	169.025	2.7828	169.025	1.06371	169.023	1.43825	169.025	1.64962	0.344951		169.025	5.75479	169.025	4.28237	169.025	2.61904	169.025	2.75652	169.025	3.85318	0.659601
170.025	1.35671	170.025	2.90096	170.025	1.09913	170.023	1.30825	170.025	1.66626	0.371494		170.025	5.70283	170.025	4.155	170.025	2.70394	170.025	2.72784	170.025	3.8224	0.637477
171.025	1.35818	171.025	2.82626	171.025	1.12395	171.023	1.4159	171.025	1.68107	0.346065		171.025	5.78815	171.025	4.12861	171.025	2.56369	171.025	2.74738	171.025	3.80696	0.668182
172.025	1.26262	172.025	2.59413	172.025	0.98219	172.023	1.62121	172.025	1.61504	0.314468		172.025	5.6771	172.025	4.09478	172.025	2.53283	172.025	2.7122	172.025	3.75423	0.65274
173.025	1.3514	173.025	2.90486	173.025	1.11867	173.025	1.5167	173.025	1.72291	0.359876		173.025	5.56715	173.025	4.07332	173.025	2.57963	173.025	2.73032	173.025	3.7376	0.622654
174.025	1.3385	174.025	2.7061	174.025	1.07902	174.025	1.39738	174.025	1.63025	0.326667		174.025	5.64759	174.025	4.13678	174.025	2.54822	174.025	2.73283	174.025	3.76636	0.644373
175.025	1.18163	175.025	2.58895	175.025	1.04194	175.025	1.38882	175.025	1.55034	0.316144		175.025	5.61834	175.025	4.11088	175.025	2.43164	175.025	2.68695	175.025	3.71195	0.657434
176.025	1.28369	176.025	2.58549	176.025	1.07588	176.025	1.52288	176.025	1.61699	0.300082		176.025	5.51207	176.025	4.09669	176.025	2.52136	176.025	2.69006	176.025	3.70505	0.624502
177.025	1.24713	177.025	2.86263	177.025	1.03261	177.025	1.68982	177.025	1.70805	0.365335		177.025	5.4041	177.025	4.0569	177.025	2.67961	177.025	2.71104	177.025	3.71291	0.580226
178.027	1.23681	178.025	2.79317	178.025	1.01375	178.025	1.38392	178.025	1.60691	0.360163		178.025	5.75601	178.025	3.95056	178.025	2.31991	178.025	2.74845	178.025	3.69373	0.687987
179.027	1.18116	179.025	2.69012	179.025	1.03916	179.025	1.63499	179.025	1.63636	0.334093		179.025	5.60398	179.025	3.94318	179.025	2.453	179.025	2.66774	179.025	3.66697	0.648098
180.027	1.14478	180.025	2.85618	180.025	1.01732	180.025	1.50608	180.025	1.63109	0.3768		180.025	5.61337	180.025	3.91752	180.025	2.36249	180.025	2.68099	180.025	3.64359	0.659437
181.027	1.17049	181.025	2.68932	181.025	1.05161	181.025	1.65677	181.025	1.64205	0.333464		181.025	5.52352	181.025	3.94724	181.025	2.71201	181.025	2.77143	181.025	3.73855	0.589847
182.027	1.17139	182.025	2.67597	182.025	1.11153	182.025	1.49726	182.025	1.61404	0.325555		182.025	5.46258	182.025	3.92348	182.025	2.38963	182.025	2.66732	182.025	3.61075	0.627603
183.027	1.05099	183.025	2.86341	183.025	1.08488	183.025	1.47204	183.025	1.61783	0.381057		183.025	5.40672	183.025	3.91669	183.025	2.41258	183.025	2.66815	183.025	3.60103	0.613343
185.667	0.758827	185.667	2.6687	185.667	0.81855	185.667	0.937249	185.667	1.29583	0.410651		185.667	3.53529	185.667	2.51363	185.667	1.69176	185.667	1.95572	185.667	2.4241	0.365008
188.125	1.10199	188.125	3.16064	188.125	1.09898	188.125	1.53834	188.125	1.72499	0.437869		188.125	4.32329	188.125	3.26979	188.125	2.18151	188.125	2.61463	188.125	3.09731	0.41669
190.525	1.56727	190.525	3.8886	190.525	1.72011	190.525	2.02099	190.525	2.29924	0.481294		190.525	5.80281	190.525	4.69058	190.525	3.54424	190.525	4.12263	190.525	4.54007	0.430743
192.908	1.97875	192.908	4.51815	192.908	1.98938	192.908	2.41668	192.908	2.72574	0.542124		192.908	7.40752	192.908	5.83118	192.908	4.58746	192.908	5.39715	192.908	5.80583	0.530253
195.392	2.59918	195.392	5.09774	195.392	2.38113	195.392	2.7713	195.392	3.21234	0.566634		195.392	8.25325	195.392	6.92308	195.392	5.56605	195.392	6.50966	195.392	6.81301	0.498887
198.083	2.88521	198.083	5.71646	198.083	2.94702	198.083	3.42215	198.083	3.74271	0.598158		198.083	9.10829	198.083	7.56722	198.083	6.05777	198.083	7.22526	198.083	7.48963	0.562506
200.583	3.23755	200.583	6.09563	200.583	3.30339	200.583	3.53126	200.583	4.04196	0.614869		200.583	9.77923	200.583	8.46139	200.583	6.62826	200.583	8.08348	200.583	8.23809	0.57968
202.99	3.6966	202.99	6.61496	202.99	3.48596	202.99	4.02581	202.99	4.45583	0.651349		202.99	10.7254	202.99	8.7774	202.99	6.94559	202.99	8.9009	202.99	8.83733	0.690472
205.382	3.58341	205.382	7.23549	205.382	4.03181	205.382	4.0004	205.382	4.71278	0.757661		205.382	10.741	205.382	9.03331	205.382	7.64904	205.382	9.14305	205.382	9.14161	0.565548
207.815	3.76765	207.815	7.75897	207.815	4.82559	207.815	4.04381	207.815	5.09901	0.817968		207.815	11.1437	207.815	9.40176	207.815	7.32062	207.815	9.17921	207.815	9.26133	0.699348

## Sheet: Fig. 4e
Figure 4e. Subsequent measurements of CO2 response curves of DCDP-fed leaves over a range of pCO2, n=4.
Wildtype-1		Wildtype-2		Wildtype-3		Wildtype-4		Average
Ci	A	Ci	A	Ci	A	Ci	A	Ci	A
ubar	µmol m⁻² s⁻¹	ubar	µmol m⁻² s⁻¹	ubar	µmol m⁻² s⁻¹	ubar	µmol m⁻² s⁻¹	ubar	µmol m⁻² s⁻¹	SE
268.632	0.758827	250.697	2.6687	266.218	0.81855	268.733	0.937249	263.57	1.29583	0.459122
357.072	1.10199	337.345	3.16064	354.558	1.09898	354.816	1.53834	350.948	1.72499	0.489552
536.258	1.56727	513.594	3.8886	530.348	1.72011	534.902	2.02099	528.775	2.29924	0.538103
716.334	1.97875	690.473	4.51815	711.173	1.98938	716.478	2.41668	708.615	2.72574	0.606113
893.741	2.59918	867.205	5.09774	890.154	2.38113	898.487	2.7713	887.397	3.21234	0.633516
1074.71	2.88521	1044.13	5.71646	1066.7	2.94702	1074.91	3.42215	1065.11	3.74271	0.668761
1254.74	3.23755	1222.81	6.09563	1248.19	3.30339	1260.04	3.53126	1246.44	4.04196	0.687444
1433.76	3.6966	1400.41	6.61496	1428.09	3.48596	1439.42	4.02581	1425.42	4.45583	0.728231
1618.94	3.58341	1576.76	7.23549	1604.42	4.03181	1626.94	4.0004	1606.77	4.71278	0.847091
1801.44	3.76765	1753.97	7.75897	1777.16	4.82559	1811.08	4.04381	1785.91	5.09901	0.914516
Mutant-1		Mutant-2		Mutant-3		Mutant-4		Average
Ci	A	Ci	A	Ci	A	Ci	A	Ci	A
ubar	µmol m⁻² s⁻¹	ubar	µmol m⁻² s⁻¹	ubar	µmol m⁻² s⁻¹	ubar	µmol m⁻² s⁻¹	ubar	µmol m⁻² s⁻¹	SE
230.18	3.53529	250.374	2.51363	254.72	1.69176	255.044	1.95572	247.579	2.4241	0.408092
310.881	4.32329	334.401	3.26979	340.518	2.18151	339.954	2.61463	331.439	3.09731	0.465873
474.174	5.80281	503.201	4.69058	506.107	3.54424	506.24	4.12263	497.431	4.54007	0.481585
633.771	7.40752	674.284	5.83118	674.569	4.58746	674.793	5.39715	664.354	5.80583	0.59284
804.057	8.25325	845.776	6.92308	844.261	5.56605	840.952	6.50966	833.762	6.81301	0.557772
967.919	9.10829	1021.62	7.56722	1019.83	6.05777	1019.16	7.22526	1007.14	7.48963	0.628901
1138.66	9.77923	1194.49	8.46139	1192.52	6.62826	1191.49	8.08348	1179.29	8.23809	0.648102
1306.73	10.7254	1373.12	8.7774	1372.71	6.94559	1365.79	8.9009	1354.59	8.83733	0.771971
1490.45	10.741	1552.72	9.03331	1545.92	7.64904	1546.36	9.14305	1533.86	9.14161	0.632302
1667.62	11.1437	1731.2	9.40176	1737.25	7.32062	1733.6	9.17921	1717.42	9.26133	0.781895

## Sheet: Fig. 4f
Figure 4f. Carbon isotope discrimination, ∆, as a function of the ratio of intercellular to ambient CO2, Ci/Ca in S. viridis wildtype and mutant.
Wildtype
Sample no.	Ci/Ca	Delta	Delta SE
1	0.30987	3.78554	0.17516
2	0.40827	3.19902	0.29108
3	0.32634	3.48654	0.62233
4	0.43906	3.51125	0.18303
5	0.46219	3.94287	0.12399
6	0.51501	3.12195	0.64251
7	0.40978	3.83125	0.17458
8	0.44923	3.48769	0.11779
Mutant
Sample no.	Ci/Ca	Delta	Delta SE
1	0.51883	2.98425	0.71071
2	0.5218	3.56217	0.3208
3	0.33897	4.46377	0.33953
4	0.46163	3.80157	0.33915
5	0.61495	3.81487	0.28687
6	0.64421	3.60037	0.21404
7	0.43953	4.46806	0.24685
8	0.5886	4.75944	0.70044

## Sheet: Fig. 4g
Figure 4g. CO2 assimilation rate of S. viridis wildtype and mutants measured over a range of intercellular partial pressures of CO2 made consecutively at 21%, 2% and 10% O2, n=4.
Oxygen 21%													Oxygen 21%
Wildtype-1		Wildtype-2		Wildtype-3		Wildtype-4		Average		SE			Mutant-1		Mutant-2		Mutant-3		Mutant-4		Average		SE
Ci (ubar)	A	Ci (ubar)	A	Ci (ubar)	A	Ci (ubar)	A	Ci (ubar)	A	Ci (ubar)	A		Ci (ubar)	A	Ci (ubar)	A	Ci (ubar)	A	Ci (ubar)	A	Ci (ubar)	A	Ci (ubar)	A
0.878927	-0.0349865	2.58928	1.1615	1.32609	0.894455	2.65727	-0.131519	1.86289	0.472362	0.448611	0.325979		3.69075	0.887149	1.75247	-0.124721	3.76035	0.691838	1.44178	-0.095172	2.66134	0.339773	0.61785	0.262758
9.04018	6.8127	9.81706	6.63144	9.55151	6.58459	13.2124	5.13303	10.4053	6.29044	0.949499	0.388925		11.4421	5.01106	14.9262	4.68872	17.2459	4.63988	16.3331	3.75543	14.9868	4.52377	1.27426	0.269023
15.045	10.2002	16.1788	9.97563	16.2175	10.067	19.3353	8.11543	16.6942	9.58956	0.921413	0.493532		19.3586	6.96703	23.3209	6.57438	26.361	6.71605	24.3865	5.16984	23.3568	6.35683	1.474	0.403903
21.0164	12.8257	24.0312	12.8517	23.8469	12.9537	25.6626	11.0603	23.6393	12.4229	0.964791	0.455015		30.7221	7.24156	36.0236	7.3387	35.8515	8.30025	36.9752	5.91696	34.8931	7.19937	1.41212	0.489702
57.2592	21.7088	74.5755	19.2586	67.9514	21.7108	73.5014	18.6769	68.3219	20.3388	3.96291	0.800412		98.7675	8.78307	121.282	7.6939	116.288	9.19039	116.263	7.09153	113.15	8.18972	4.93733	0.483499
111.791	26.3944	130.035	22.4781	133.976	25.7802	153.425	20.6834	132.307	23.834	8.53825	1.35732		166.849	9.64618	197.78	8.31321	184.1	10.1143	185.884	8.63735	183.653	9.17775	6.37128	0.421895
117.127	26.9049	156.547	25.9165	203.282	27.7893	223.349	22.7879	175.076	25.8497	23.8526	1.08991		202.341	10.3199	243.808	10.2693	217.593	11.3584	240.401	10.2695	226.036	10.5543	9.81037	0.268303
137.663	28.2103	183.387	27.2405	348.112	29.9552	372.725	23.8181	260.472	27.306	58.6697	1.29117		307.524	11.9436	364.728	12.9614	299.631	12.5955	360.079	13.0464	332.99	12.6367	17.0843	0.250882
139.189	29.2636	227.697	28.4128	470.208	30.8444	504.184	24.4827	335.319	28.2508	89.7961	1.35331		420.263	13.5932	487.771	15.0452	430.481	13.4979	493.356	15.439	457.968	14.3938	18.9686	0.49668
313.273	31.4399	272.323	28.9907	581.738	30.7959	639.641	24.3751	451.744	28.9004	92.9023	1.59501		541.299	14.2127	637.214	16.514	534.549	14.318	642.213	17.5792	588.819	15.656	29.434	0.832091
334.931	31.4231	386.792	29.9796	695.605	30.3593	773.891	24.4332	547.805	29.0488	109.621	1.56858		696.255	16.1482	785.85	18.1977	703.825	15.5858	797.304	19.6452	745.808	17.3942	26.5724	0.93699
Oxygen 10%													Oxygen 10%
Wildtype-1		Wildtype-2		Wildtype-3		Wildtype-4		Average		SE			Mutant-1		Mutant-2		Mutant-3		Mutant-4		Average		SE
Ci (ubar)	A	Ci (ubar)	A	Ci (ubar)	A	Ci (ubar)	A	Ci (ubar)	A	Ci (ubar)	A		Ci (ubar)	A	Ci (ubar)	A	Ci (ubar)	A	Ci (ubar)	A	Ci (ubar)	A	Ci (ubar)	A
0.66412	-0.0709429	1.29189	0.029525	0.88023	0.117259	1.44028	-0.0148818	1.06913	0.0152399	0.179603	0.0397353		1.1608	-0.0156837	3.34115	-0.301582	2.78253	-0.0179978	1.04881	-0.0987473	2.08332	-0.108503	0.576793	0.0671946
9.3509	7.30932	8.71344	7.45359	9.78302	7.09397	12.3339	6.24844	10.0453	7.02633	0.793851	0.269617		9.1101	6.40288	14.209	4.93905	15.5098	5.49561	11.745	6.08842	12.6435	5.73149	1.413	0.324263
15.3138	11.2047	14.5561	11.2664	16.8305	10.7023	19.4028	9.47251	16.5258	10.6615	1.06922	0.415957		15.5856	9.50076	20.7424	7.49988	24.133	8.33461	17.2461	9.08459	19.4268	8.60496	1.90152	0.440341
21.5067	14.6865	21.1178	14.9431	22.6081	14.1698	26.0344	12.6552	22.8167	14.1136	1.11802	0.512058		28.9204	11.0358	32.8386	8.66751	39.4196	9.63625	25.4697	11.514	31.6621	10.2134	2.99202	0.651336
58.935	25.1972	62.9681	23.9927	62.6005	24.2176	76.1858	20.6351	65.1723	23.5106	3.78234	0.993515		109.068	12.2638	114.134	9.48579	121.426	11.0472	84.677	16.3527	107.327	12.2874	7.96443	1.46954
125.717	29.103	125.568	28.2229	130.503	28.5746	161.878	22.0936	135.917	26.9985	8.72925	1.64495		191.409	12.9793	196.351	10.2572	203.702	11.9268	163.209	18.0148	188.668	13.2945	8.85397	1.67022
193.737	30.4122	193.943	30.339	209.697	30.0885	241.455	23.7169	209.708	28.6391	11.223	1.64222		252.686	14.9075	249.653	13.0711	267.11	14.4622	237.729	20.3789	251.795	15.7049	6.04004	1.60631
332.638	31.8349	324.527	31.8899	377.212	31.3745	407.214	25.1968	360.398	30.074	19.4333	1.62984		377.898	18.2483	363.938	16.4741	399.5	17.5711	391.573	24.172	383.227	19.1164	7.82592	1.72439
455.018	32.198	442.836	32.1781	536.647	31.9842	572.072	25.612	501.643	30.4931	31.3816	1.62774		490.563	21	481.587	18.6004	524.345	19.4858	539.932	26.8202	509.107	21.4766	13.795	1.8488
571.525	32.6458	544.901	32.2757	691.853	32.2381	733.809	25.6092	635.522	30.6922	45.7724	1.69683		592.537	22.7178	605.193	20.0253	646.018	20.7283	696.842	28.8111	635.147	23.0707	23.5184	1.99663
689.116	32.8924	635.855	32.0594	845.17	32.1193	888.657	25.6212	764.699	30.6731	60.6594	1.6946		714.703	23.4565	782.166	21.1638	787.526	21.5758	866.877	29.6497	787.818	23.9614	31.1291	1.96064
Oxygen 2%													Oxygen 2%
Wildtype-1		Wildtype-2		Wildtype-3		Wildtype-4		Average		SE			Mutant-1		Mutant-2		Mutant-3		Mutant-4		Average		SE
Ci (ubar)	A	Ci (ubar)	A	Ci (ubar)	A	Ci (ubar)	A	Ci (ubar)	A	Ci (ubar)	A		Ci (ubar)	A	Ci (ubar)	A	Ci (ubar)	A	Ci (ubar)	A	Ci (ubar)	A	Ci (ubar)	A
0.831244	-0.0762203	1.29893	0.142864	1.02506	0.258537	1.18094	0.0541198	1.08404	0.094825	0.101223	0.070724		1.74864	-0.00469977	3.18341	-0.357865	2.74947	0.110271	1.39309	-0.132492	2.26865	-0.0961963	0.418827	0.100328
9.90084	7.33974	9.89397	7.09582	9.48459	6.93209	13.2768	6.00603	10.639	6.84342	0.884616	0.291422		10.0645	6.10278	13.7659	4.98013	16.1516	4.97513	11.1991	5.81613	12.7953	5.46854	1.36051	0.289406
14.9829	11.0023	15.6473	10.7663	16.05	10.5039	19.2132	9.18717	16.4734	10.3649	0.939403	0.405564		16.1686	9.04419	20.6331	7.26784	24.6168	7.37828	17.29	8.47467	19.6771	8.04125	1.90005	0.431221
20.0532	14.6083	23.3168	14.0545	22.3323	13.8053	26.1246	12.2545	22.9567	13.6806	1.25782	0.504122		27.2452	10.7499	29.9139	8.72427	34.3296	9.51185	24.9794	9.80376	29.117	9.69745	2.00893	0.418382
59.5511	24.5441	67.3265	22.5075	59.8472	23.8058	80.3333	19.3721	66.7645	22.5574	4.86749	1.14215		95.3562	13.0095	96.2622	11.0471	101.576	12.5824	71.1172	15.0755	91.078	12.9287	6.79355	0.830431
125.145	28.0854	129.11	26.3174	124.55	28.4457	165.093	20.5774	135.974	25.8565	9.75863	1.82009		167.127	14.2424	167.464	12.8272	173.399	13.8858	143.572	16.9666	162.89	14.4805	6.59859	0.881502
184.451	29.9799	182.543	29.4816	199.224	29.9436	235.535	23.107	200.438	28.128	12.2783	1.67752		212.195	15.8221	224.36	14.4325	226.319	16.1086	214.519	18.7153	219.348	16.2696	3.51429	0.893611
301.086	31.8279	289.134	31.5387	352.401	31.6911	391.051	24.7022	333.418	29.94	23.6084	1.74693		307.301	18.4736	337.968	16.6226	332.139	18.3886	343.404	21.8599	330.203	18.8362	7.97291	1.09448
394.09	32.4418	372.79	32.0371	493.382	32.4617	539.745	25.5945	450.002	30.6338	39.8157	1.68261		386.607	19.4631	450.938	18.3067	425.807	19.6637	460.835	24.2398	431.047	20.4183	16.5464	1.30846
489.684	32.9853	442.894	32.1081	620.6	32.6258	683.315	26.0784	559.123	30.9494	55.927	1.6336		493.452	20.2288	578.857	19.8084	542.234	20.2523	588.026	26.2898	550.642	21.6449	21.4768	1.55167
589.868	33.3858	520.439	32.3056	746.065	32.3073	826.666	26.0766	670.759	31.0188	70.1887	1.66692		625.021	21.3874	733.438	21.4156	662.686	21.071	729.648	27.9231	687.698	22.9493	26.4668	1.65978
